# Supplementary material for: Molecular Characterization and Expression Analysis of the Na+/H+ Exchanger Gene Family in Capsicum annuum L
Source: Front Genet. 2021 Sep 2;12:680457. doi: 10.3389/fgene.2021.680457 (PMC8444994; doi:10.3389/fgene.2021.680457)
Supplement: Supplementary file 1 [file Data_Sheet_1.xlsx]

## Sheet: S1
qRT-PCR Primers
Gene_id	Gene_name	Primer(5'-3')
Capana01g003109	CaNHX1_F	TGCTTCCGCCGATCATTTTC
	CaNHX1_R	GCAACCGATTCTGTTTGCAC
Capana05g000031	CaNHX2_F	ATCGACTGGGAAAGCTTGGG
	CaNHX2_R	TTTGGTGCACCTCCATGGAG
Capana06g003039	CaNHX3_F	ATGCATTGTCGTTGGTCGTC
	CaNHX3_R	AGAGCTGTTCGTCAAATGCC
Capana08g000122	CaNHX4_F	TGCGGCTAGTTTTTGGCATC
	CaNHX4_R	ACCCCTGCCTGTTTGAAATC
Capana08g000123	CaNHX5_F	TTTGATGCCGCACTTGTGTC
	CaNHX5_R	TGAAGTCCACGCAACCTTTG
Capana08g001332	CaNHX6_F	TCTGTTGCTGGTTGCTTGTG
	CaNHX6_R	TCTGTGGCAGCAAATATGGC
Capana10g000166	CaNHX7_F	TTGCCTTGGCGTTCAAACAG
	CaNHX7_R	AGCCGAAAACCAGTGTACTG
Capana00g000346	CaNHX8_F	ACCAACGGTTCCAAGATGAC
	CaNHX8_R	TGGCGCGTCTTTTACTTACC
Capana00g004012	CaNHX9_F	TTTGCCCTTGCTTTGCAGTC
	CaNHX9_R	ACAACAATGGCAGTGGTAGC

## Sheet: S2
Family information and subcellular localization of CaNHX gene in pepper
Gene_id	Gene_name	Chr	aa	Kd	pI	GRAVY	Sub. localization
Capana01g003109	CaNHX1	Chr01	511	56256.6	6.56	0.474	Vacuole
Capana05g000031	CaNHX2	Chr05	947	104045	5.44	0.242	Cell membrane.
Capana06g003039	CaNHX3	Chr06	527	58411.7	8.79	0.524	Vacuole
Capana08g000122	CaNHX4	Chr08	1181	129915	6.26	0.09	Cell membrane
Capana08g000123	CaNHX5	Chr08	624	67508	7.62	0.619	Vacuole
Capana08g001332	CaNHX6	Chr08	482	53412.6	6.45	0.59	Vacuole
Capana10g000166	CaNHX7	Chr10	512	57296.7	8.59	0.452	Vacuole
Capana00g000346	CaNHX8	Chr00	459	51409.2	6.36	0	Vacuole
Capana00g004012	CaNHX9	Chr00	360	39805.9	6.63	0.72	Vacuole

## Sheet: S3
Evolutionary trees construct protein sequences
At | AtNHX8 AT1G14660.1	MTSIIGAALPYKSPEKAIASSSYSAENDSSPVDAVIFAGTSLVLGTACRYLFNGTRVPYTVVLLVIGIFLGSLEYGTKHNLGKLGHGIRIWNGINPDLLLAVFLPVLLFESSFSMDVHQIKRCMGQMVLLAGPGVLISTFCLGALIKLTFPYNWDWKTSLLLGGLLGATDPVAVVALLKELGASKKMTTLIDGESLMNDGVSVVVFQLFFKMVMGHNSDWGSIIKFLVQNSFGAVGIGLAFGIASVFWLKFIFNDTVAQITVTLSASYFAYYTAQEWAGVSGILTVMILGMFFAAFARTAFKGDSHQSLHHFWEMAAYIANTLVFMLSGVIIAESVLSGQTISYKGNSWSFLFLLYLYVQLSRCVVVGVLYPLLCRSGYGLDWKESIILTWSGLRGAVS…
At | AtNHX5 AT1G54370.1	MEEVMISPVEHDPQGQVKQQQAAGVGILLQIMMLVLSFVLGHVLRRHRFHYLPEASGSLLIGLIVGILANISDTETSIRTWFNFHEEFFFLFLLPPIIFQSGFSLQPKPFFSNFGAIVTFAIIGTFVASVVTGGLVYLGGSMYLMYKLPFVECLMFGALISATDPVTVLSIFQDVGTDVNLYALVFGESVLNDAMAISLYRTMSLVNRQSSSGEHFFMVVIRFFETFAGSMSAGVGVGFTSALLFKYAGLDTENLQNLECCLFVLFPYFSYMLAEGVGLSGIVSILFTGIVMKRYTFSNLSEASQSFVSSFFHLISSLAETFTFIYMGFDIAMEQHSWSHVGFILFSILFIGVARAVNVFGCAYLVNLFRQENQKIPMKHQKALWYSGLRGAMAFALAL…
At | AtNHX6 AT1G79610.1	MSSELQISPAIHDPQGQEKQQQAAGVGILLQIMMLVLSFVLGHVLRRHKFYYLPEASASLLIGLIVGGLANISNTETSIRTWFNFHDEFFFLFLLPPIIFQSGFSLQPKPFFSNFGAIVTFSVLGTFVASMVTGLLVYLGGVMFLMYRLPFVECLMFGSLISATDPVTVLSIFQELGSDVNLYALVFGESVLNDAMAISLYRTMSLVRSHSSGQNFFMVIVRFLETFVGSMSAGVGVGFTSALLFKYAGLDVDNLQNLECCLFVLFPYFSYMLAEGLSLSGIVSILFTGIVMKHYTYSNLSANSQRFVSAFFHLISSLAETFVFIYMGFDIAMEKHSWSHLGFIFFSILFIVIARAANVFGCGYLVNLARPAHRKIPMTHQKALWYSGLRGAMAFALAL…
At | AtNHX7 AT2G01980.1	MTTVIDATMAYRFLEEATDSSSSSSSSKLESSPVDAVLFVGMSLVLGIASRHLLRGTRVPYTVALLVIGIALGSLEYGAKHNLGKIGHGIRIWNEIDPELLLAVFLPALLFESSFSMEVHQIKRCLGQMVLLAVPGVLISTACLGSLVKVTFPYEWDWKTSLLLGGLLSATDPVAVVALLKELGASKKLSTIIEGESLMNDGTAIVVFQLFLKMAMGQNSDWSSIIKFLLKVALGAVGIGLAFGIASVIWLKFIFNDTVIEITLTIAVSYFAYYTAQEWAGASGVLTVMTLGMFYAAFARTAFKGDSQKSLHHFWEMVAYIANTLIFILSGVVIAEGILDSDKIAYQGNSWRFLFLLYVYIQLSRVVVVGVLYPLLCRFGYGLDWKESIILVWSGLRGA…
At | AtNHX2 AT3G05030.1	MTMFASLTSKMLSVSTSDHASVVSLNLFVALLCACIVIGHLLEENRWMNESITALLIGLGTGVVILLISRGKNSHLLVFSEDLFFIYLLPPIIFNAGFQVKKKQFFRNFVTIMAFGAIGTVVSCTIISLGAIQFFKKLDIGTFDLGDFLAIGAIFAATDSVCTLQVLNQDETPLLYSLVFGEGVVNDATSVVLFNAIQSFDLTHLNHEAAFQFLGNFFYLFLLSTGLGVATGLISAYVIKKLYFGRHSTDREVALMMLMAYLSYMLAELFALSGILTVFFCGIVMSHYTWHNVTESSRITTKHAFATLSFLAETFIFLYVGMDALDIEKWRFVSDSPGTSVAVSSILMGLVMLGRAAFVFPLSFLSNLAKKHQSEKISIKQQVVIWWAGLMRGAVSMAL…
At | AtNHX4 AT3G06370.1	MVIGLSTMLEKTEALFASDHASVVSMNLFVALLCACIVLGHLLEETRWMNESITALIIGSCTGIVILLISGGKSSRILVFSEDLFFIYLLPPIIFNAGFQVKKKQFFRNFMTIMLFGAIGTLISFVIISFGAKHLFEKMNIGDLTIADYLAIGAIFSATDSVCTLQVLNQDETPLLYSLVFGEGVVNDATSVVLFNAIQRFDLTNINSAIALEFAGNFFYLFILSTALGVAAGLLSAFVIKKLYIGRHSTDREVALMMLLAYLSYMLAELFHLSSILTVFFCGIVMSHYTWHNVTDKSKVTTKHTFAAMSFLAEIFIFLYVGMDALDIEKWDVVRNSPGQSIGVSSILLGLILLGRAAFVFPLSFLSNLTKSSPDEKIDLKKQVTIWWAGLMRGAVSMA…
At | AtNHX1 AT5G27150.1	MLDSLVSKLPSLSTSDHASVVALNLFVALLCACIVLGHLLEENRWMNESITALLIGLGTGVTILLISKGKSSHLLVFSEDLFFIYLLPPIIFNAGFQVKKKQFFRNFVTIMLFGAVGTIISCTIISLGVTQFFKKLDIGTFDLGDYLAIGAIFAATDSVCTLQVLNQDETPLLYSLVFGEGVVNDATSVVVFNAIQSFDLTHLNHEAAFHLLGNFLYLFLLSTLLGAATGLISAYVIKKLYFGRHSTDREVALMMLMAYLSYMLAELFDLSGILTVFFCGIVMSHYTWHNVTESSRITTKHTFATLSFLAETFIFLYVGMDALDIDKWRSVSDTPGTSIAVSSILMGLVMVGRAAFVFPLSFLSNLAKKNQSEKINFNMQVVIWWSGLMRGAVSMALAY…
At | AtNHX3 AT5G55470.1	MSIGLTEFVTNKLAAEHPQVIPISVFIAILCLCLVIGHLLEENRWVNESITAILVGAASGTVILLISKGKSSHILVFDEELFFIYLLPPIIFNAGFQVKKKKFFHNFLTIMSFGVIGVFISTVIISFGTWWLFPKLGFKGLSARDYLAIGTIFSSTDTVCTLQILHQDETPLLYSLVFGEGVVNDATSVVLFNAVQKIQFESLTGWTALQVFGNFLYLFSTSTLLGIGVGLITSFVLKTLYFGRHSTTRELAIMVLMAYLSYMLAELFSLSGILTVFFCGVLMSHYASYNVTESSRITSRHVFAMLSFIAETFIFLYVGTDALDFTKWKTSSLSFGGTLGVSGVITALVLLGRAAFVFPLSVLTNFMNRHTERNESITFKHQVIIWWAGLMRGAVSIAL…
Pt | PtNHX1 Potri.005G045100.1	MESYVSSIGSRLQMLTTSDHASVVSMNLFVALLCACIVIGHLLEENRWMNESITALIIGLCTGVVILLISGGKSSHLLVFSEDLFFIYLLPPIIFNAGFQVKKKQFFRNFMTIMLFGAVGTLISCFVISLGAMQFFKKLDIGPLDIGDYLAIGAIFAATDSVCTLQVLNQDETPLLYSLVFGEGVVNDATSVVLFNAIQSFDLTNINAAIAWDFVRNFFYLFLASTLLGVLTGLVSAYIIRRLYFGRHSTDREVALMILMAYLSYMMAELFYLSGILTVFFCGIVMSHYTWHNVTESSRVTTKHAFATLSFVAETFIFLYVGMDALDIEKWRFVSHSPGTSVAVSSILLGLLMVGRAAFVFPLSFLSNLTKKSPNEKISFKQQFIIWWAGLMRGAVSMA…
Pt | PtNHX7 Potri.008G140700.1	MGSAIEKGVGLPYRIWESSSSSSAASDEWNPTDTVLFFGLSLLLGIACRHLLRGTRVPYTVALLVVGIALGSLEYGTSHQLGRIGDGIRLWAHIDPDLLLAVFLPALLFESSFSMEVHQIKRCMVQMLLLAVPGVLISTCCLGCALKLIFPYNWSWTTSLLLGGLLSATDPVAVVALLKELGASKKLSTIIEGESLMNDGTAIVVYQLFYRMVLGESFTSGAIIKFLTQVSLGAVGIGIAFGIASVLWLGFIFNDTVIEIALTLAVSYVTYFTAQEGAAVSGVLAVMTLGMFYAAVARTAFKGDGQQSLHHFWEMVAYIANTLIFILSGVVIAEGVLSSGNTFHSHGHTWGYLFLLYIFVQLSRFIVVGALYPFLRYFGYGLDWKEATIVIWSGLRGAV…
Pt | PtNHX4 Potri.010G031500.1	MADILWKMGAMLSSDHSSVVPINLFVALLCACIVIGHLLEEQRWMNESITALAVGLCTGVVILLTTGGKSSHLLVFSEDLFFIYLLPPIIFNAGFQVKKKQFFRNFMTIILFGAVGTLISTAIISIGATHFFKKMNISSLRIGDYLAIGAIFSATDSVCTLQVLNQDETPLLYSLVFGEGVVNDATSVVLFHAIQSIDLSHINSSIAAEFLGNFLYLFISSTILGVLTGLLSAYIIKKLYFGRHSTDREVALMILMAYLSYMLAELFYLSAILTVFFCGIVMSHYTWHNVTESSRITTKHAFATWSFVAEIFIFLYVGMDALDIEKWKVVSDSPGTSVMVSSILLGLVLVGRAAFVFPLSFLSNLTKKFPYEKIDIKQQVTIWWAGLMRGAVSMALAYN…
Pt | PtNHX8 Potri.010G100900.1	MGSVTEEEGVLLYRVLSSSSSSSASSDEWNPTDTVIFFGLSLGLGIACRHVLRGTRVPYTVALLVIGIALGSLEYGTSHKLGRIGDGIRLWAHIDPDLLLAVFLPALLFESSFSMEVHQIKRCMAQMLLLAGPGVLISTCCLGCALKLIFPYNWNWTTSLLLGGLLSATDPVAVVALLKELGASKKLSTIIEGESLMNDGTAIVVYQLFYRMVLGESFNWVSILKFLTQVSLGAVGIGIAFGIASVLWLGFIFNDTVIEIALTLAVSYIAYFTAQEGAGVSGVLAVMTLGMFYAAVARTAFKGDGQQSLHHFWEMVAYIANTLIFILSGVVIAEGVLSSGNIFHNHGHAWGYLFLLYIFVQLSRFVVVGVLYPFLRYFGYGLDWKEATILIWSGLRGAV…
Pt | PtNHX3 Potri.013G026600.1	MLTESFSLKISSNHLTFEMATKISNAAMFGLSPENMSSHEHLPLELDSSFLNTSTIIALCVFFALLCACIIIGHLLEEHRWANESITALLLGLCAGGVVLLVRKGASSHLLKFSEDLFFLYLLPPIIFNAGFQVKKKRFFKNFSTILLFGIFGTVISFCIISLGVFWIFRKIGVESLSLKDHLAIGAIMSATDSVCTLQVLSQDETPFLYSIVFGEGVVNDATSIVLFNSVQTLDFHNIDGLTVLKLIGTFLYLLLTSTALGIAVGLLSAFIIKTLYFGRHSTDREFALMILMAYLSYLLAELLNLSGILTVFFCGIVMSHYTWHNVTESSRITTKHAFATMSFIAETFIFLYVGMDALDIDKWRESKASAGTSAAVSSTLFALVLVGRAAFVFPIANI…
Pt | PtNHX2 Potri.013G031700.1	MEAYMSSIGSKLQMLYTSDHASVVSMNLFVALLCACIVIGHLLEETRWMNESITALTIGVGTGIVILLISGGKSSRLLVFSEDLFFIYLLPPIIFNAGFQVKKKQFFRNFMTIMLFGAVGTLICCAIISIGAMQIFEKMDIGPLDIGDYLAIGAIFAATDSVCTLQVLGQDDTPLLYSLVFGEGVVNDATSVVLFNAIQSFDLTNINAVIAWEFVRNFLYLFLTSTMLGVLTGLVSAYIIKKLYFGRHSTDREVALMILMAYLSYMLAELFYLSGILTVFFCGIVMSHYTWHNVTESSRVTTKHAFATLSFVAEIFIFLYVGMDALDIEKWRFVSDSPGTSVAVSSILLGLVMVGRAAFVFPLSFVSNLSKKSPNEKIGFRQQFIIWWAGLMRGAVSMA…
Pt | PtNHX5 Potri.014G134900.3	MNFGLRMVSEPDQAPIHSITLFVALLCACILIGHLLEKHRWINESITALAIGLCTGTLILLTTQGRSSHILLFDEQLFFIYLLPPIIFNAGFQVKKKQFFRNFMTIMLFGAVGTLISFIIISLGTAQLFKKLDIGFLDTVDYLGLGAIFSATDSVCTLQVLDQEETPLLYSLVFGEGVVNDATSIVLFNAILRFDLSHITSSSAIHLLGNFFYLFGASTALGIAVGLISAYIIKKLYFGRHSTDREVALMILMAYLSYIMAELFNLSGILTVFFCGILMSHYTWHNVSESSRVTTKHAFATMSFISEIFIFLYVGMDALDIEKWKIVSKSPGKSIGVSSILLGLVLVGRAASIFPLSFISNLTKKSQSDKIGFKQQIVIWWAGLMRGAVSMALAYNQFT…
Pt | PtNHX6 Potri.016G000200.1	MSTVVEELMQMQISPAGGGGDSQSHPGKEQQAAGVGILLQIMMLVLSFVLGHVLRRHRFYYLPEASASLLIGLIVGALANISNTETSIRAWFNFHEEFFFLFLLPPIIFQSGFSLSPKPFFSNFGAIVTFSILGTFIASVVTGVLVYLGGLIYLTYRLPFVECLMFGALISATDPVTVLSIFQELGIDTNLYALVFGESVLNDAMAISLYRTMSSLKSHAPGQNFFMVVFRFLETFVGSLSAGVGVGFISALLFKYAGLDIDNLQNLECCLFVLFPYFSYMLAEGLGLTGIVSILFTGIVMKHYTYSNLSENSQRFVSAFFHLISSLAETFVFIYMGFDIAMEQHSWSHVGFIFFSIIFIGVARAANVFSCAYLVNLVRPAPRQIPVKHQKALWYSGLR…
Gm | Glyma.03G243000.1	MGGELSYVLSKMEMLTSDHASVVSMNIFVALLCACIVIGHLLEENRWLNESITALLIGICTGVVILLLSRGKSSHLLVFSEDLFFIYLLPPIIFNAGFQVKKKQFFVNFITITLFGAVGTLISCSIITFGVTQIFKRMGVGKSLDMGDYLAIGAIFAATDSVCTLQVLNQDETPLLYSLVFGEGVVNDATSVVLFNAIKSFDLNKIDHRIGLHFFGNFLYLFTTSTLLGVLAGLLSAYIIKTLYIGRHSTDREVALMMLMAYLSYILAELWYLSGILTVFFCGIVMSHYTWHNVTESSRITTKHAFATLSFVLETFIFLYVGMDALDIEKWRFVSDRPKTSVAVSSVLLGLVLAGRAAFVFPLSFLSNLTKKTQSEKISFREQVIIWWAGLMRGAVSMA…
Gm | Glyma.07G251900.1	MMRWGRGEVQTYVSLFHWHWHAKKLSVPYIANLHHRFHFVTQYMPVTMNTIPYIYITLLLPSPSQPSNSSWNVTDKIGGGSTCYCKHFFISMAVGVGALYLYDKLTTLMMTSDHASVVSMNLFVALLCACIIIGHLLEENRWINESITALLIGLCTGVFILFTTGGKSSHILVFSEDLFFIYLLPPIIFNAGFQVKKKQFFRNFMTIMLFGAVGTLISFCIISLGAIHFFQKLDIDSLKIGDFLAIGAIFSATDSVCTLQVLNQDETPLLYSLVFGEGVVNDATSIVLFKAIQNFDLSHIDLTTALQLLGNFLYLFIASTVLGIFVGLLSAFIIKKLYFGKLIRHSTDREVALMVLMAYLSYMLSELFSLSAILTVFFCGIVMSHYTWHNVTESSRVTT…
Gm | Glyma.07G270400.1	MMEEDGTSKEQQQAAGVGILLQIMMLVLSFVLGHVLRRKKIYVLPEASASLLIGLLVGTLANISHTQTSIRAWFNFHEEFFFLFLLPPIIFQSGFSLSPKPFFANFGAIVTFAIFGTFLASIVTGVLVYLGGLMYLMYRLPFVECLMFGALISATDPVTVLSIFQELGTDVNLYALVFGESVLNDAMAISLYRTMSVVKSHPSGQNFFMVIVRFLETFVGSMSSGVGVGFISALLFKYAGLDIDNLQNLESCLFVLFPYFSYMLAEGLGLSGIVSILFTGMVMKHYTYSNLSRSSQRFVSAFFELISSLAETFVFIYMGFDIAMEKHSWSHVGFIFFSIIFIGIARAANVFSCAYLVNLIRPAYRQIPPKHQKALWYSGLRGAMAFALALQSIHDLPEG…
Gm | Glyma.08G092000.1	MEEEQQQQHLSLSISLSVVSAASSSSEENSNPSDAVIFFGLSLALGIACRHLLRGTRVPYTVALLILGIALGSIEYGTHHRLGKIGDGIRIWSEIDPDLLLAVFLPALLFESSFLMEVHQIKRCLAQMILLAGPGVALSTVCLGVVLKLTFPYNWSWKTSLLLGGLLSATDPVAVVALLKDLGASKKLSTIIEGESLMNDGTAIVVYTLFYRMVLGETFNWVAIIKFLAQVSLGAVGMGLAFGIASVLWLGFIFNDTVIEIALTFAVSYIAYFTAQEGSGVSGVLTVMSLGMFYSAFARTAFKGESQQSLHHFWEMIAYIANTLIFILSGVVIAEGILGDENVFYHGTSWTHLLLLYAYVQVSRCIVVGALFPFLRYFGYGLDWKEAIILIWSGLRGAV…
Gm | Glyma.08G324200.1	MGMVPVNLIPEVLRNLVHEHALVVPISLFVAVLCLCLVVGHLLEENRWINESILAIIVGFIAGIILLLVTKGKSSHILTFNEELFFIYLLPPIIFNAGFQVKKKQFFHNFLTIMLFGVIGVFISVSIITCGSWWLFPKLKLLGLSGQDYLAIGTIFSSTDTVCTLQVLHQDETPLLYSLVFGEGVVNDATSVVLFNAVQKLDVSRLSGKTFSVIGEFLYLFITSTGLGVITGLLTAYILKALSFGRHSSVREISLMILMAYLSYMLAELFDLSGILTVFFCGILMSHYAWYNVTETSRITTRHVFATMSFIAETFIFLYVGMDALDIEKWKMTQLSYGNLMGIYSSLILLILLGRAAFVFPLSALANYTNTRATSDQASSITFKHQIIIWWAGLMRGAV…
Gm | Glyma.09G018200.1	MTSELEISPADTRKAPGKEQQAAGVGILLQIMMLVLSFVLGHVLRRKKVYIIPEASASLLIGLIVGILANISDTETSIRGWFNFHEEFFFLFLLPPIIFQSGFSLAPKPFFSNFGAIVTFAIFGTFIASIVTGILVYLGGLLFLMYRLPFVECLMFGALISATDPVTVLSIFQELGTDVNLYALVFGESVLNDAMAISLYRTMSSVRADPSGQNLFMVVVRFLETFVGSMSAGVGVGFISALLFKYAGLDIDNLQNLESCLFVLFPYFSYMLAEGLGLSGIVSILFTGIVMKHYTYSNLSQSSQRFASAFFELISSLAETFVFIYMGFDIAMEQHSWSHVGFIFFSIIFIGIARATNVFSCAYLVNLVRPTHRKIPPKHQKALWYSGLRGAMAFALALQ…
Gm | Glyma.10G158700.1	MVFEISSVVSKLQTLSTSDHASVVSMNLFVALLCGCIVLGHLLEENRWMNESITALLIGVCTGVVILLFSGGKSSHILVFSEDLFFIYLLPPIIFNAGFQVKKKQFFVNFMTIMLFGAIGTLISCTIITLGATQIFKRLDVGPLELGDFLAIGAIFAATDSVCTLQVLNQDETPLLYSLVFGEGVVNDATSVVLFNAIQSFDLNQIDSSIAVHFLGNFLYLFIASTMLGVLTGLLSAYIIKKLYIGRHSTDREVALMMLMAYLSYMLAELCYLSGILTVFFCGIVMSHYTWHNVTESSRITTKHSFATLSFVAEIFIFLYVGMDALDIEKWKFVSDSPGTSVATSGVLLGLILLGRAAFVFPLSFISNLAKKSPNEKISFRQQVIIWWAGLMRGAVSIA…
Gm | Glyma.15G124100.1	MASELEISPADARKAPGKEQQAAGVGILLQIMMLVLSFVLGHVLRRKKVYIIPEASASLLIGLIVGILANISDTETNIRAWFNFHEEFFFLFLLPPIIFQSGFSLAPKPFFSNFGAIVTFAIFGTFIASIVTGILVYLGGLLFLMYRLPFVECLMFGALISATDPVTVLSIFQELGTDVNLYALVFGESVLNDAMAISLYRTMSSVRADPSGQNLFMVVVRFLETFVGSMSAGVGVGFISALLFKYAGLDIDNLQNLESCLFVLFPYFSYMLAEGLGLSGIVSILFTGIVMKHYTYSNLSQSSQRFASAFFELISSLAETFVFIYMGFDIAMEQHSWSHVGFIFFSIIFIGIARAANVFSCAYLVNLVRPTHRKIPSKHQKALWYSGLRGAMAFALALQ…
Gm | Glyma.15G200200.1	MLPVPIRHSTDHEVALIVHMAYLSYILYELFSLGAILTVFFCDIVMSHCTWHNVIESSRVTTKHVFATLSFIVEIFIFLYVGMDALDIEKWQIVSQSIGEWTRGRCGYQHAASPLEE
Gm | Glyma.17G022500.1	MAVEALYLYDKLTTVMTSDHASVVSMNLFVALLCACIIIGHLLEENRWINESITALLIGLCTGVFILFTTGGKSSHILVFSEDLFFIYLLPPIIFNAGFQVKKKQFFRNFMTIMLFGAVGTLISFCIISLGAIHFFQKLDIGSLKIGDFLAIGAIFSATDSVCTLQVLNQDETPLLYSLVFGEGVVNDATSVVLFKAIQNFDLSHIDLTTALQLLGNFLYLFIASTVLGIFAGLLSAFIIKKLYFGKLIRHSTDREVALMVLMAYLSYMLSELFSLSAILTVFFCGIVMSHYTWHNVTESSRVTTKHVFATLSFIAEIFIFLYVGMDALDIEKWRIVSQSPRKSIGVSSLLLALILVGRAAFVFPLSFLSNLLKKSQSEKIELKQQVTIWWAGLMRGAV…
Gm | Glyma.19G240500.1	MGGELSYVLLKTQMLTSDHASVVSMNIFVALLCACIVIGHLLEENRWVNESITALLIGICTGIVILLLSRGKSSHLLVFSEDLFFIYLLPPIIFNAGFQVKKKQFFVNFITITLFGVVGTLISCSIITFGVTQIFKRMGFGKSLDMGDYLAIGAIFAATDSVCTLQVLNQDETPLLYSLVFGEGVVNDATSVVLFNAIKSFDLNKIDPRIGLHFIGNFLYLFTASTLLGVLAGLLSAYIIKTLYIGRHSTDREVALMMLMAYLSYILAELWYLSGILTVFFCGIVMSHYTWHNVTESSRITTKHAFATLSFVLETFIFLYVGMDALDIEKWRFVSDRPKTSVAVSSVLLGLVLAGRAAFVFPLSFLSNLTKKTQSEKISFREQVIIWWAGLMRGAVSMA…
Gm | Glyma.20G229900.1	MVFEISTVVSKLQTLSTSDHASVVSMNLFVALLCGCIVLGHLLEENRWMNESITALLIGVCTGIVILLFSGGKSSHILVFSEDLFFIYLLPPIIFNAGFQVKKKQFFVNFMTIMLFGAIGTLISCTIITLGATQIFKRLDVGPLELGDFLAIGAIFAATDSVCTLQVLNQDETPLLYSLVFGEGVVNDATSVVLFNAIQSFDLNQIDPSIAGHFLGNFLYLFIASTMLGVLTGLLSAYIIKKLYIGRHSTDREVALMMLMAYLSYMLAELSYLSGILTVFFCGIVMSHYTWHNVTESSRITTKHSFATLSFVAEIFIFLYVGMDALDIEKWKFVSDSPGTSVATSSVLLGLILLGRAAFVFPLSFLSNLAKKSPNEKISFRQQVIIWWAGLMRGAVSIA…
Zm | GRMZM2G027851_T01	MGLGVVAELVRLGVLSSTSDHASVVSINLFVALLCACIVLGHLLEENRWVNESITALIIGLCTGVVILLTTKGKSSHILVFSEDLFFIYLLPPIIFNAGFQVKKKQFFRNFMTITLFGAVGTMISFFTISLGAIAIFSRMNIGTLDVGDFLAIGAIFSATDSVCTLQVLHQDETPFLYSLVFGEGVVNDATSVVLFNALQNFDLNHIDVAVVLNFLGNFCYLFVSSTLLGVFTGLLSAYIIKKLYIGRHSTDREVALMMLMAYLSYMLAELLDLSGILTVFFCGIVMSHYTWHNVTESSRVTTKHAFATLSFIAETFLFLYVGMDALDIEKWEFASDSPGKSIGISSILLGLVLVGRAAFVFPLSFLSNLTKKSPLEKITFRQQIVIWWAGLMRGAVSI…
Zm | GRMZM2G037342_T02	MGLGAAMALALGDPPADYASIAAVGLFVALMCVCIVVGHLLEENRWMNESITALFIGLGTGAVILFASSGKHSRVLVFSEDLFFIYLLPPIIFNAGFQVKKKQFFRNFITITLFGAVGTLISFTVISLGALGLISRLNIGALELGDYLALGAIFSATDSVCTLQVLSQDETPFLYSLVFGEGVVNDATSVVLFNAIQNFDPGNISSAKLLNFIGSFLYLFGSSTILGVASGLLSAYTIKKLYFGRHSTDREVSIMMLMAYLSYMLAELLDLSGILTVFFCGIVMSHYTWHNVTESSRVTTKHAFATLSFISETFLFLYVGMDALDIEKWKIVGQTYSPVKSIALSSTILALVLVSRAAFVFPLSFVSNLTKKTPNGKISFRQQVIVWWAGLMRGAVSIA…
Zm | GRMZM2G063492_T01	MGLGLGALLKSGGLSVSDHDAIVSINIFIALLCSCIVIGHLLEGNRWVNESITALVMGLITGGVILLVTNGTNSRILVFSEDLFFIYLLPPIIFNAGFQVKKKQFFRNFITIILFGAIGTLISFVIISLGAMGLFKKLDVGPLELGDYLAIGAIFSATDSVCTLQVLNQDETPLLYSLVFGEGVVNDATSVVLFNAIENLDIDNFDAIVLLNFVGKFLYLFFTSTILGVATGLLSAYIIKKLCFARHSTDREVSIMILMAYLSYMISMLLDLSGILTVFFCGIVMSHYTWHNVTESSRVTTKHTFATLSFIAEIFLFLYVGMDALDIEKWKLASSSPKKPIALSAIILGLVMVGRAAFVFPLSFLSNLSKKEARPKISFKQQVIIWWAGLMRGAVSIAL…
Zm | GRMZM2G067747_T01	MALELSLASASPPAGGGLAQPPPLAPPGKEQQVAGVGILLQISMLVLSFVLGHVLRRHRFYYLPEASASLLIGLVVGGLANISNTETNTRTWFNFHEEFFFLFLLPPIIFQSGFSLSPKPFFANFGAIVTFAILGTFIASVVTGVLVYLGGLTFLMYKLPLVECLMFGALISATDPVTVLSIFQELGSDVNLYALVFGESVLNDAMAISLYRTMSSVRSHAAGGENFFMMILQFLETFVGSMSSGVGVGFISALLFKYAGLDVDNLQNLECCLFVLFPYFSYMLAEGLGLSGIVSILFTGMVMKHYTYSNLSDNSQRFVSAFFHLLSSLAETFVFIYMGFDIAMEEHSWSHVGFIFFSIIFIVVARAANVFSCAYLVNMSRPEHRRIPVKHQKALWFSG…
Zm | GRMZM2G090149_T01	MMFGALVSATDPVTVLSIFQELGTDTNLYALVFGESVLNDAVAISLYRSMASMRTHHSGKNFFLVILRFLENFVGSMSSGIGVGLISALLFKYAALGVENLHNLESCLFVLFPYFSYMLAEGIGLSGIISILFTGIVMKRYTFSNLSDDSQRFTARFFHLLSSLAEAFVFIYMGFDIAIERQSWSHIGFIFFSIIFILVARAANVFSCAYILNLARPPHCQIPRQYQQALWYSGLRGAMAFALALQSVHDLPDGHGETIFTATTSIVVLTVLLIGGSTGTMLEALQVVGDSNRYCQLYELQESSNGNDTGYTGQNYDEGASTSSKFRSKLRDLRRSTSSFALLDRNYLTPIFTSQNGDCNDNTTESPNEELTIFRGPGDLEVHD
Zm | GRMZM2G098494_T01	MGGEAEPDNAVLFVGVSLVLGIASRHLLRGTRVPYTVALLVLGVALGSLEYGTQHGLGKLGAGIRIWANINPDLLLAVFLPALLFESSFSMEVHQIKDKGGGYLNQLIPLPCELMVNTSSRGTFKRCMAQMVLLAGPGVLISTVLLGVAVKLTFPYNWSWKTSLLLGGLLSATDPVAVVALLKELGASKKLSTIIEGESLMNDGTAIVAYQLFYRMVLGRTFDAGSIIKFLSEVSLGAVALGLAFGIMSILWLGFIFNDTIIEIALTLAVSYIAFFTAQDSLEVSGVLTVMTLGMFYAAFAKTAFKGESQQSLHHFWFKVQTQSWFLTLAAVRQYHCVKVRQDFKGFLDLFAPGDYLTPIGQFFLLVTKSTMKSSVDTELREMVAYIANTLIFILSGVV…
Zm | GRMZM2G118019_T01	MAAAAWWETLVVAAAADGTGGSSTTVVSICMFTTVLCLCLVAGHLLEENKWVNESITALVIGCIIGVIVFLLTKGKHSHILRFDEQLFFIYVLPPIIFNAGFQVKKKQFFHNFMTIMSFGVFGVFISGAIVSAGCYWLFPKVGFGELGAVDYLALGAIFSSTDTVCTLQVINQDETPRLYSLVFGEGVVNDATAVVLFNAIKDLDISRLKGGVVLKVIFDFLYLFATSTVLGISIGLVTAYVLKALYFGRHSTDREVALMALMAYLSYMLAELLELSGILTVFFCGIVMSHYAWHNVTESSRITTKHIFATLSFIAETFIFLYVGMDALDIDKWRTSKESFKTSIGIFGILILLILLGRVAFVFPISILSNIMSGSSERTPITFKHQVVIWWAGLMRGA…
Vv | GSVIVT01000002001	MGFLDAIPNKHSLQDSSSFLNTTTVIALCLFFALLCACIVIGHLLEEHRWANESITALLLGLCAGVVVLLVSKGRSSKILAFNEDLFFLYLLPPIIFNAGFQVKKKQFFKNFSIILMFGVFGTIISFCLISAGAFLLFKKIGITTLNIEDYLAVGAILSATDSVCTLQVLNQEETPFLYSVVFGEGVVNDATSIVIYNAVQSLDLSNIDALTALKLLGTFLYLFFTSTILGVVAGLLSAYIIKTLYFGRHSTDREVALMMIMAYLSYMLAELLSLSGILTVFFCGIVMSHYTWHNVTESSRITTKHAFATISFIAETFIFLYVGMDALDIDKWRSSKASAGTSVSVSSAFLALVLIGRAAFVFSLSNILNFFKSAESTKVEFRQQFIIWWAGLMRGAVT…
Vv | GSVIVT01011001001	MGLNSLAGLGMRSTSDQVSIDAITLFVALLCACIVIGHLLEEYRWMNESITALFIGLCTGIVLLLTTGGKISLILLFNEELFFIYLLPPIIFNAGFQVKKKQFFRNFMTIILFGAIGTLISFGIISLGAIQLFKKLDIGFLEIGDYLAIGAIFSATDSVCTLQVLNQDETPLLYSLVFGEGVVNDATSVVLFNAIQRFDLSHITSGIAFQFVGNFLSLFFASTLLGVFIGLLSAYIMKKLYFGRHSTDREVALMIVMAYLSYIMAELFYLSGILTVFFCGIVMSHYTWHNVTESSRVTTKHTFATLSFVSEIFIFLYVGIDALDIEKWRVVSNSPGTSIGVSSILLGLVLIGRAAFVFPLSFLSNLTKKSESDKIGFKQQITIWWAGLMRGAVSVALAY…
Vv | GSVIVT01011573001	MGSVLEGVFPYRALGEESSSSSSNPTDAVIFVGICLVMGIACRQLLRGTRVPYTVALLILGIALGSLEHGTSNKLGKIGDGIRLWANIDPNLLLAVFLPALLFESSFSMEVHQIKRCMVQMLILAGPGVLVSTFCLGSALKFTFPYDWSWKTSLLLGGLLSATDPVAVVALLKELGAGKKLSTIIEGESLMNDGTAIVVYQLFYQMVLGKSFNFGAVVKFLTQVSLGAVGIGLAFGLASVLWLGFIFNDTVIEITLTLAVSYIAYFTAQEGADVSGVLAVMTLGMFYAAVAKTAFKGDGQQSLHHFWEMVAYIANTLIFILSGVVIAEGVLGSNDIFKNHGNSWGYLILLYVYVQVSRIVVVGVSYPFLWYFGYGLDWKEAIILIWSGLRGAVALSLSL…
Vv | GSVIVT01017814001	MGFELGSVVMKLGMVSTSDHSSVVSMNLFVALLCACIVVGHLLEEYRWMNESITALALGLCTGIIILLTTRGKSSHILVFSEDLFFIYLLPPIIFNAGFQVKKKQFFRNFMTIMLFGAIGTLISFGIISLGAIHFFKKMKIGSLDIGDYLALGAIFSATDSVCTLQVLNQDETPLLYSLVFGEGVVNDATSVVLFNAIQSFDLSHIDSSIALQFIGNFLYLFITSTMLGVFAGLLSAYIIKKLYFGRHSTDREVAIMILMAYLSYMLAELFYLSAILTVFFCGIVMSHYTWHNVTESSRVTTKHAFATLSFVAEIFIFLYVGMDALDIEKWRFVSDSPGKSIGVSSILLGLVLVGRAAFVFPLSFLSNLTKKSSSEKIHIKQQVTIWWAGLMRGAVSMA…
Vv | GSVIVT01019361001	MTIDQAHKLISGKCWSWIYCCFDILFNQLLNLFKYAGLDIDNLLNLECCLFVLFPYFSYMLAEGLGLSGIVSILFTGIVMKHYTFSNLSENSQRFVSAFFHLISSLAETFVFIYMGFDIAMEQHSWSHVGFIFFSILFIIVARAANVFSCAYMVNLIRPAHRQIPLKHQKALWYSGLRGAMAFALALQSVHDLPEGHGQTIFTATTAIVVLTVLLIGGSTGTMLEALQVVGDGHDGPIGESFEVNNGYISPPYDEEESSGNRLKMRLKEFHKNTATFRALDKNYLTPFFTTQTGDDEEQEDFGEAASSSRRASFHG
Vv | GSVIVT01019363001	MDDLPISPTEPRGSPSPGKEQQAAGVGILLQIMMLVLSFVLGHVLRRKKFYYLPEASASLLIGLIVGGLANISDTETSIRAWFNFHEEFFFLFLLPPIILYPYLGCCNLLLLSLFDLLSGFSLSPKPFFSNFGAIVTFAIVGTFIASTVTGILVYLGGLIYLMYRLPFLECMMFGALISATDPVTVLSIFQELGSDMNLYALVFGESVLNDAMAISLYRTISLIKSHVPSEQNFFMVIVKFLETFVGSMSSEVGISFFGVLFRYVQAFGNMLSTLPPSFVGKPRIHIPSP
Vv | GSVIVT01021972001	MMASQFGSMLTRLGNLSTSDHASVVSINLFVALLCGCIVIGHLLEENRWVNESITALVIGVCTGVVILLTSGGRSSHLLVFSEDLFFIYLLPPIIFNAGFQVKKKQFFRNFITIMLFGAVGTLISCGIITSGVMQFFSKLDIGSFDIGDYLAIGAIFSATDSVCTLQVLNQDETPLLYSLVFGEGVVNDAASVVLFNAIQSFDLTHTNLRIALQFIGNFFYLFFTSTMLGVVAGLLSAYIIKTLYFGRHSTDREVALMMLMAYLSYILAELFYLSGILTVFFCGIVMSHYTWHNVTESSRVTTKHAFATLSFVAEIFIFLYVGMDALDIEKWRFVSKTPGTSVAVSSILIGLVLVGRAAFVFPLSFLSNLAKKNPTEKITFRQQVIIWWAGLMRGAVSV…
Vv | GSVIVT01037753001	MSASGFAMNIAGDHAQVVLISVFVAVLCLCLVIGHLLEENRWLNESTTAIIIGCITGTIILLLSKGKSSHILRFNEELFFIYLLPPIIFNAGFQVKKKQFFQNFITIMLFGVIGVFISSSIITAGAWWLFPRFGFTGLSAQDYLAIGTIFSSTDTVCTLQVLHQDETPLLYSLVFGEGVVNDATSVVLFNAVQKLDKSKLNGWAALRVLLDSLYLFSTSTALGVVAGLLTAYTLKTLYIGRHSTVREIALMVLMAYLSYTLAELFHLSGILTVFFCGILMSHYASHNVTQSSRITTRHIFATMSFIAETFIFLYVGIDALDIEKWKLSKLSFRTSVGIYSTVVLLISLGRAAFVFPLSTFSNYVHRRADRLSSISFKHQVIIWWAGLMRGAVSIALAFK…
Os | LOC_Os05g05590.1	MGLDLGALVLKSGGLLVSDYDSIVAINIFVALLCSCIVIGHLLEGNRWVNESITALVMGLITGGVILLVSGGKNSHILVFSEDLFFIYLLPPIIFNAGFQVKKKQFFRNFMTIILFGAVGTLISFVIISLGAMTLFKKLDVGPLQLGDYLAIGAIFSATDSVCTLQVLNQDETPLLYSLVFGEGVVNDATSVVLFNAIEDIDIANFDSLVLLAFIGNFLYLFFTSTLLGVVAGLLSAYIIKKLCFARHSTDREVAIMILMAYLSYMLSMLLDLSGILTVFFSGIVMSHYTWHNVTESSRITTKHTFATLSFIAEIFLFLYVGMDALDIEKWKLASSSPKKPIALSATILGLVMVGRAAFVFPLSFLSNLSKKETRPKISFKQQVIIWWAGLMRGAVSIA…
Os | LOC_Os06g21360.1	MAWWWWWSEAVVVGGGTGGGSSGTVVSICVFTAVLCVCLVAGHLLEENKWVNESITALLIGCVVGAIIFLLSEGKNSRILRFDEQLFFIYVLPPIIFNAGFQVKKKQFFHNFLTIMSFGIFGVFISVAIVSTGCYWLFPKVGFGDLGAVDYLDLILFTTTALGAIFSSTDTVCTLQVISQDETPRLYSLVFGEGVVNDATSVVLFNAIKNLDITQLKGGVALKVISDFLYLFFTSTMLGVTIGLSTAYALKALYFGRHSTDREVALMALMAYLSYMLAEFLDLSGILMVFFCGIVMSHYAWHNVTESSRITTRHIFATLSFIAETFIFLYVGMDALDIDKWKTSETSFKTSLGIFGIIISLVLLGRAAFVFPLSIMSNYMSGSSEKAPITFNHQFTFSG…
Os | LOC_Os07g47100.2	MGMEVAAARLGALYTTSDYASVVSINLFVALLCACIVLGHLLEENRWVNESITALIIGLCTGVVILLMTKGKSSHLFVFSEDLFFIYLLPPIIFNAGFQVKKKQFFRNFMTITLFGAVGTMISFFTISIAAIAIFSRMNIGTLDVGDFLAIGAIFSATDSVCTLQVLNQDETPFLYSLVFGEGVVNDATSIVLFNALQNFDLVHIDAAVVLKFLGNFFYLFLSSTFLGVFAGLLSAYIIKKLYIGRHSTDREVALMMLMAYLSYMLAELLDLSGILTVFFCGIVMSHYTWHNVTESSRVTTKHAFATLSFIAETFLFLYVGMDALDIEKWEFASDRPGKSIGISSILLGLVLIGRAAFVFPLSFLSNLTKKAPNEKITWRQQVVIWWAGLMRGAVSIAL…
Os | LOC_Os09g11450.1	MALELSLVSASPPGGLAASPPPPAAIPGKEQQVAGVGILLQISMLVLSFVLGHVLRRHRFYYLPEASASLLIGLVVGGLANISNTETNTRTQSGFSLSPKPFFANFGAIVTFAILGTFIASVVTGVLVYLGGLTFLMYKLPFVECLMFGALISATDPVTVLSIFQELGTDVNLYALVFGESVLNDAMAISLYRTMSLVRSQAAAGENFFMMVFQFLETFVGSLSSGCITAQNILNYFKGTFGIVVLELDLSLLLYPFPKFYMETLFAKHERLCMLSIDHVKLQYLCITIYHLLIACFTVNYFIYYLILCNLDHSVYLFKYAGLDIDKYMLAEGLGLSGIVSILFTGMVMKHYTFSNLSNNSQRFVSAFFHLLSSLAETFVAVNVFSCAYLVNMSRPEHR…
Os | LOC_Os09g30446.1	MMFGALVSATDPVTVLSIFQELGTDVNLYALVFGESVLNDASLILSNLFKYAALGVENLHNLESCLFVLFPYFSYMLAEGFGLSGIVSILFTGIVMKRYTFYNLSEDSQRFTARFFHLLSSLAEAFVFIYMGFDIAMERQSWAANVFSCAYILNLARPVHCQIPRQYQLALWYSGLRGAMAFALALQSIHDLPEGHGETIFTATTSIVVLTVLLIGGSTGTMLESLQHNFDGNNAGYPGQRYGEETSTSSNFTMKLKELQRRYSSSHLILKLYLLIALL
Os | LOC_Os11g42790.1	MELGLGMGMGLGDPPADYGSIAAVGMFVALICVCIVVGHLLEESRWMNESITALIIGLGTGGVILMVSSWKHSRILVFSEDLFFIYLLPPIIFNAGFQVKKKQFFRNFMTITLFGAIGTLISFSVISLGSLGLISRLNIGSLDLGDYLALGAIFSATDSVCTLQVLNQDETPFLYSLVFGEGVVNDATSVVLFNAMQNFDLANFSSVKFLQFIGNFLYLFATSTFLGVAAGLLSAYIIKKLYFGRHSTDREVSIMMLMAYLSYMLAELLDLSGILTVFFCGIVMSHYTWHNVTESSRVTTKHAFATLSFIAETFLFLYVGMDALDMEKWKIVGETFSPMKSIALSSTILFLVLVARAAFVFPLSFLANLTKKTEEGKISIKQQVIIWWAGLMRGAVSIA…
Os | LOC_Os12g44360.2	MDNPEAEPDDAVLFVGVSLVLGIASRHLLRGTRVPYTVALLVLGVALGSLEFGTKHGMGKLGAGIRIWANINPDLLLAVFLPALLFESSFSMEIHQIKKCMAQMVLLAGPGVLISTFFLGSALKLTFPYNWNWKTSLLLGGLLSATDPVAVVALLKELGASKKLSTIIEGESLMNDGTAIVVYQLFYRMVLGRTFDAGSIIKFLSEVSLGAVALGLAFGIASVLWLGFIFNDTIIEIALTLAVSYIAFFTAQDALEVSGVLTVMTLGMFYAAFAKTAFKGDSQQSLHHFWEMVAYIANTLIFILSGVVIADGVLENNVHFERHGASWGFLLLLYVFVQISRILVVVILYPLLRHFGYGLDLKEATILVWAGLRGAVALSLSLSVKRASDAVQTHLKPVD…
CaNHX1 | Capana01g003109	MVFDSGMLLASLNRLSTSDHQSVVSINLFVALICACIVIGHLLEENRWMNESITALVIGLCTGVVILLISGGKNSHILVFSEDLFFIYLLPPIIFNAGSAVKSGAIGIFKKMNIGNLEIGDYLAIGAIFSATDSVCTLQVLSQDDTPLLYSLVFGEGVVNDATSVVLFNAVQNFDLSHINTRKALELIGNFLYLFASSTILGVVPYVTTTVSGGKDVENLWHSTDREVAIMILMAYLSYMLAELFYLSAILTVFFSGIVMSHYTWHNVTESSRVTTKHAFATLSFIAEIFIFLYVGMDALDIEKWRFVSDSPQLSVQVSSILLGLVLVGRAAFVFPLSSLSNLIKKSPEEKISFKQQIIIWWAGLMRGAVSVALAYNQFTRGGHTQLRGNAIMITSTIT…
CaNHX2 | Capana05g000031	MGTVEEGPLPYNLWQAENSSNSASDAVLFGGISLLIGVSCRTLLRRTTTIPYTVVLLVIGIALGSLEFGSNYRLGKLGNGIRIWADIDADLLLAVFLPILIFEGAFSMEVHQIKKCMAQMLLLAGPGVLISTGLIGAAVKLAFPYDWNWKTSLLLGAILSATDPVAVVALLKDLGASKKLSTIVEGESMMNDGAAIVVYQLFYRMVLGKSSGWFSVLEYLAEGSLGSVVIGLVFGMASLFWLRFIYNDTLTDFSLALTVSYIAYYTAQEEAEASGILTLVALGMVFAMSKDTHRAGGKQSLHEFCGVIIAQSIFSIGNFDDDTGRSWGYVFLLYIILQVARTIVVFAFYPALCYFGYGLNWKEAIIIIWSGLRGAVGLALSLSIKGASGDPKYLSAETG…
CaNHX3 | Capana06g003039	MGVNILSDGDEVSVNSITLFGALLCGCIVVGRLLEKSRWINEYITTLVVGLCTGGIILLTTQGKSSRLLAFDEQLFFIYLLPPIIFNAGFQMKMKHFFRNFMAIILFGALGTLISFSVISFGAKELLGKLDIGFLELRDYLAIGAIFSATDSVCTLQVLNQDETPLLYSLVFGEGVVNDATAVVLFNAIQKLDLSHINSRVALSFAGSFLYLFLASTFLGVSVGLLSAYLIKKIYLGRHSTDREVALMILMAYLSYVMAAMFDLSGILTVFFCGIVMSHYTWHNVTTNSKVTTRHAFATLSFIAEIFIFLYVGMDALDIEKWRFVKDSPGKSVGASAALFGLVLVGRACFVFPLSFLSNCLKRSEHDKFGLRQQIMIWWAGLMRGSVSMALAYNQFTRF…
CaNHX4 | Capana08g000122	MEESTTVEISGSDPTNAVIFVGISLLLGIACRHVLRGTRVPYSVALLVLGIGLGALDPTNAVIFVGISLLLGIACRHVLRGTRVPYSVALLVLGIGLGALEYGTHHGLGRIGDGIRIWANINPDLLLAVFLPALLFESAFSMEIHQIKRCAAQMILLAGPGVVISTFLLGASLKIAFPYNWSWSTSLLLGGLLSATDPVAVVALLKELGASKKLGTIIEGESLMNDGTAIVVYQLLLRMVTGWTFNWGAVIKFLVQVSLGAVGVGIAFGMASVLWLGFIFNDTVIEISLTLAVSYVSYFTAQQGVDISGVLTVMTLGMFYSAVAKTAFKGESQQSLHHFCGVVIAEGILGGDDILKIYDNSWGYLILLYVLIIVSRAVVVGVLYPFLRYFGYGLDWKEA…
CaNHX5 | Capana08g000123	MEESTTAESSGSDPTNAVIFVGISLLLGIACRHVLRGTRVPYSVALLVLGIGLGALDPTNAVIFVGISLLLGIVCRHVLRGTRVPYSVALLVLGIGLGALEYGSHHRLGRIGDGIRIWANINPDLLLAVFLPALLFENAFSMEIHQIKRCAAQMILLAGPGIVISTFFLGAAFKIAFPYNWSWSTSLLLGGLLSATDPVAVVALLKELGASKKLGTIIEGESLVNDGTAIVVYQLLLRIVTGWTFNWGAVIKFLVQVSLGAVGVGIAFGMASVLWLRFIFNDTVIEISLTLAVSYVSYFTAQQGADISGVLTVMTLGMFYSAVAKTAFKGESQQSLHHFCGVVIAEGILGGEDIFKIYDNSWGYLVLLYVLVLVSRPVVVGVLYPFLRYFGYGLDWKEA…
CaNHX6 | Capana08g001332	MAYGLASLLPKLGSLGTSDHTSVVSINLFVALLCACIVIGHLLEENRWINESITALIIGLVVGVVILLVSGGKSSHLLVFSEDLFFIYLLPPIIFNAGCLSHFQEVGHWISRYWGLSWYFLKLLFRLFCCWLLVFLPLTALISFSLHLLAIGAIFAATDSVCTLQVLHQDETPLLYSLVFGEGVVNDATSVVLFNAIQNFDLSSVNPSIALSFLGNFLYLFLASTFLGAATGLLSAYVIKKLYFGRHSTDREVALMMLMAYLSYMLAELFYLSGILTVFFCGIVMSHYTWHNVTESSRVTTRHAFATLSFLAETFLFLYVGMDALDIEKWKFVIIWWAGLMRGAVSMALAYNKFTRSGHTQLQDNAIMITSTITIVLFSTVVFGLLTKPLISLLLPPHR…
CaNHX7 | Capana10g000166	MGIFDYVSDDIGNGSSHKMVVPITVFVAILCLCLVIGHLLEENRWVNESITAIIIGLISGTIILLISKGKSSHILRFQVKKKQFFHNFLTIMSFGVIGVFISSSIITAGSWWLFPKFNFNGLTVRDYLGIGAIFSSTDTVCTLQVLHQDETPLLYSLVFGEGVVNDATSVVLFNAVQKIDVDRFNGWSAFHVFLDFLYLFSTSTALGVSAGLLTSYILRGLYFGRHSSVREVSLMLLMAYLSYMLAELFSLSGILTVFFAGILMSHYAWHNVTDSSRVTTRHAFEAMSFIAETFIFLYVGMDALDIEKWKMSKQSLAGSVWTSMGIYGTVLLLIAIGRAAFVFPLSAFSNFLNRHATRAPSITFKHQIVIWWAGLMRGAVSIALAFKQFTYSGVTVDPV…
CaNHX8 | Capana00g000346	MHHTSGRSWGYVFLLYIILQVARTIVVFAFYPALCYFGYGLNWKEAIIIIWSGLRGAVGLALSLSIKGASGDPKYLSAETGAMFVFLTGGSVLLTLIINGSTSQLLLSLFGMDALSESEETMVNYAKNQLLRKAEEFSRICSGSNNPFDWVTVGGYATCIKDVCEDTVWPPCTTNHGYLEIDDMKTMRVCFLKATREAYWSTFNEGRITKSTISVLMESIEEAIDLANQGLHDWNYISTHLKFPGYYKFFSARVCPPWLTRWFVLKKLQDSCHICSAFIHAHRIARQLLLDYTGDNGNAAIVVGESEVEELEARNFLENAKNSMPEIIHQTESRQVTFSMLKSLDECLSDMEKDGILTEKVLLHVHDLLQNDLEKLLRSPPSVRIPKPGDVLSIHPSLG…
CaNHX9 | Capana00g004012	MEDHIQISPAGAKASPGKEQQAAGYGILLQIMMLVLSFVIGHVLRRRRFYYIPEASASLLIAIITIALLGTFIASVVTGVLVYLGGVTYLMYRLPFVECLMFGALISATDPVTVLSIFQELGTDVNLYALVFGESVLNDAVLELDLFPLSYPSRFIFFPRFLLDLLVTYIDGFSANAVGSLQNLESCLFVLFPYFSYMLAEGLGLSGIVSILFTGVVMKRYTYSNLSESSQRFVSAFFHLISSLAETFVFIYMGIDIAMEKHSWSHVGFIFFSILFIVIARAANVFGCAYLVNLVRPPHQKIPAKHQKALWYSGLRGAMAFALALQSVHDLPEGHGQTIFTATTAIVVLTHQVIARPMHH

## Sheet: S4
Hmmsearch identification
Number	Pan_genome_China	C.Zunla-1	C.Chiltepin	C.chinense.PI159236	C.annuum.cv.CM334	C.annuum.cv.ECW	C.baccatum.PBC81	C.annuum.SF	Corno	Cuneo	Quadrato	Tumaticot
1	pan01g001410_prot1	Capana03g002477	Capang03g002394	CC.CCv1.2.scaffold99.11	CA.PGAv.1.6.scaffold336.1	ECW.scaffold29796.10	CB.CBv1.2.scaffold313.18	SF.scaffold15841.10	Corno_09310-mRNA-1	Cuneo_00160-mRNA-1	Quadrato_09261-mRNA-1	Tumaticot_09329-mRNA-1
2	pan01g001400_prot1	Capana01g000151	Capang01g000142	CC.CCv1.2.scaffold138.42	CA.PGAv.1.6.scaffold1135.1	ECW.scaffold115938.20	CB.CBv1.2.scaffold338.4	SF.scaffold15841.20	Corno_00167-mRNA-1	Cuneo_05562-mRNA-1	Quadrato_00165-mRNA-1	Tumaticot_00164-mRNA-1
3	pan00g046340_prot1	Capana01g000150	Capang01g000141	CC.CCv1.2.scaffold21.23	CA.PGAv.1.6.scaffold32.7	ECW.scaffold1075.20	CB.CBv1.2.scaffold1237.1	SF.scaffold22737.30	Corno_00166-mRNA-1	Cuneo_31413-mRNA-1	Quadrato_00164-mRNA-1	Tumaticot_00163-mRNA-1
4	pan06g017280_prot1	Capana00g002789	Capang01g003786	CC.CCv1.2.scaffold449.105	CA.PGAv.1.6.scaffold218.2	ECW.scaffold4586.10	CB.CBv1.2.scaffold382.103	SF.scaffold6492.280	Corno_05635-mRNA-1	Cuneo_04054-mRNA-1	Quadrato_05597-mRNA-1	Tumaticot_05633-mRNA-1
5	pan06g035650_prot1	Capana12g001111	Capang00g000762	CC.CCv1.2.scaffold449.106	CA.PGAv.1.6.scaffold532.62	ECW.scaffold8403.130	CB.CBv1.2.scaffold382.104	SF.scaffold30601.100	Corno_04131-mRNA-1	Cuneo_17085-mRNA-1	Quadrato_31401-mRNA-1	Tumaticot_31616-mRNA-1
6	pan03g021000_prot1	Capana06g001689	Capang08g001301	CC.CCv1.2.scaffold499.3	CA.PGAv.1.6.scaffold532.63	ECW.scaffold8403.120	CB.CBv1.2.scaffold1024.2	SF.scaffold50801.20	Corno_17185-mRNA-1	Cuneo_09224-mRNA-1	Quadrato_04107-mRNA-1	Tumaticot_04143-mRNA-1
7	pan00g069960_prot1	Capana06g003039	Capang06g001590	CC.CCv1.2.scaffold823.18	CA.PGAv.1.6.scaffold282.94	ECW.scaffold4812.30	CB.CBv1.2.scaffold134.74	SF.scaffold50619.60	Corno_32365-mRNA-1	Cuneo_32437-mRNA-1	Quadrato_17172-mRNA-1	Tumaticot_17270-mRNA-1
8	pan05g000230_prot1	Capana00g004071	Capang01g000490	CC.CCv1.2.scaffold466.40	CA.PGAv.1.6.scaffold257.25	ECW.scaffold2655.40	CB.CBv1.2.scaffold820.4	SF.scaffold4612.10	Corno_31342-mRNA-1	Cuneo_13601-mRNA-1	Quadrato_32441-mRNA-1	Tumaticot_32620-mRNA-1
9	pan08g009720_prot1	Capana00g004803	Capang06g002787	CC.CCv1.2.scaffold1258.14	CA.PGAv.1.6.scaffold868.3	ECW.scaffold94778.40	CB.CBv1.2.scaffold884.7	SF.scaffold122211.10	Corno_14682-mRNA-1	Cuneo_14586-mRNA-1	Quadrato_14630-mRNA-1	Tumaticot_21627-mRNA-1
10	pan09g022760_prot1	Capana08g000883	Capang09g001523	CC.CCv1.2.scaffold215.21	CA.PGAv.1.6.scaffold792.70	ECW.scaffold12130.110	CB.CBv1.2.scaffold374.28	SF.scaffold29528.50	Corno_22149-mRNA-1	Cuneo_22136-mRNA-1	Quadrato_22141-mRNA-1	Tumaticot_14722-mRNA-1
11	pan01g032290_prot1	Capana09g001983	Capang01g003468	CC.CCv1.2.scaffold589.21	CA.PGAv.1.6.scaffold1037.5	ECW.scaffold10547.270	CB.CBv1.2.scaffold635.29	SF.scaffold9398.10	Corno_23191-mRNA-1	Cuneo_23196-mRNA-1	Quadrato_23216-mRNA-1	Tumaticot_22307-mRNA-1
12	pan12g010000_prot1	Capana08g000122	Capang05g000027	CC.CCv1.2.scaffold239.5	CA.PGAv.1.6.scaffold1006.26	ECW.scaffold20243.60	CB.CBv1.2.scaffold1454.12	SF.scaffold31101.10	Corno_03093-mRNA-1	Cuneo_03041-mRNA-1	Quadrato_03068-mRNA-1	Tumaticot_23380-mRNA-1
13	pan10g001490_prot1	Capana08g000123	Capang11g001104	CC.CCv1.2.scaffold1074.5	CA.PGAv.1.6.scaffold1218.3	ECW.scaffold21855.30	CB.CBv1.2.scaffold269.26	SF.scaffold2646.390	Corno_00479-mRNA-1	Cuneo_00469-mRNA-1	Quadrato_00478-mRNA-1	Tumaticot_03097-mRNA-1
14	pan00g018520_prot1	Capana05g000031	Capang01g002866	CC.CCv1.2.scaffold419.73	CA.PGAv.1.6.scaffold78.31	ECW.scaffold20678.160	CB.CBv1.2.scaffold764.6	SF.scaffold8971.10	Corno_25053-mRNA-1	Cuneo_25104-mRNA-1	Quadrato_25091-mRNA-1	Tumaticot_00481-mRNA-1
15	pan05g015390_prot1	Capana07g000755	Capang01g003927	CC.CCv1.2.scaffold320.22	CA.PGAv.1.6.scaffold97.39	ECW.scaffold6144.50	CB.CBv1.2.scaffold145.10	SF.scaffold25067.70	Corno_13682-mRNA-1	Cuneo_21549-mRNA-1	Quadrato_13630-mRNA-1	Tumaticot_25274-mRNA-1
16	pan08g000980_prot1	Capana08g000261	Capang00g002156	CC.CCv1.2.scaffold112.33	CA.PGAv.1.6.scaffold223.7	ECW.scaffold32778.70	CB.CBv1.2.scaffold243.43	SF.scaffold14524.20	Corno_21563-mRNA-1	Cuneo_21464-mRNA-1	Quadrato_21545-mRNA-1	Tumaticot_13715-mRNA-1
17	pan08g002530_prot1	Capana10g000166	Capang00g002278	CC.CCv1.2.scaffold799.13	CA.PGAv.1.6.scaffold492.27	ECW.scaffold9027.30	CB.CBv1.2.scaffold564.5	SF.scaffold4354.60	Corno_21479-mRNA-1	Cuneo_06687-mRNA-1	Quadrato_06725-mRNA-1	Tumaticot_21712-mRNA-1
18	pan08g000970_prot1	Capana06g002839	Capang06g002622	CC.CCv1.2.scaffold814.6	CA.PGAv.1.6.scaffold134.210	ECW.scaffold21334.30	CB.CBv1.2.scaffold1381.6	SF.scaffold31182.50	Corno_19601-mRNA-1	Cuneo_32743-mRNA-1	Quadrato_32755-mRNA-1	Tumaticot_06759-mRNA-1
19	pan02g025880_prot1	Capana01g003109	Capang06g000290	CC.CCv1.2.scaffold405.89	CA.PGAv.1.6.scaffold1237.29	ECW.scaffold23116.60	CB.CBv1.2.scaffold389.2	SF.scaffold2646.380	Corno_06758-mRNA-1	Cuneo_28648-mRNA-1	Quadrato_28651-mRNA-1	Tumaticot_32929-mRNA-1
20	pan06g002660_prot1	Capana00g004012	Capang00g002792	CC.CCv1.2.scaffold405.88	CA.PGAv.1.6.scaffold1343.4	ECW.scaffold31068.50	CB.CBv1.2.scaffold722.3	SF.scaffold88253.10	Corno_32676-mRNA-1	Cuneo_22617-mRNA-1	Quadrato_22613-mRNA-1	Tumaticot_28838-mRNA-1
21	pan00g061320_prot1	Capana02g002943	Capang02g002668	CC.CCv1.2.scaffold104.9	CA.PGAv.1.6.scaffold1095.20	ECW.scaffold97160.10	CB.CBv1.2.scaffold123.59	SF.scaffold61765.20	Corno_22618-mRNA-1	Cuneo_00159-mRNA-1	Quadrato_15995-mRNA-1	Tumaticot_22786-mRNA-1
22	pan08g012930_prot1	Capana06g000322	Capang11g001884	CC.CCv1.2.scaffold1606.1	CA.PGAv.1.6.scaffold181.1	ECW.scaffold8901.30	CB.CBv1.2.scaffold687.1	SF.scaffold28667.10	Corno_28578-mRNA-1	Cuneo_19565-mRNA-1	Quadrato_19599-mRNA-1	Tumaticot_19719-mRNA-1
23	pan07g007520_prot1	Capana08g001332	Capang07g000676	CC.CCv1.2.scaffold594.27	CA.PGAv.1.6.scaffold320.2	ECW.scaffold81087.10	CB.CBv1.2.scaffold329.4	SF.scaffold48320.90	Corno_23869-mRNA-1	Cuneo_23885-mRNA-1	Quadrato_23890-mRNA-1	Tumaticot_24066-mRNA-1
24	pan06g025890_prot1	Capana07g000629	Capang00g002634	CC.CCv1.2.scaffold588.3	CA.PGAv.1.6.scaffold5.26	ECW.scaffold14745.20	CB.CBv1.2.scaffold693.1	SF.scaffold172797.30	Corno_27767-mRNA-1	Cuneo_27837-mRNA-1	Quadrato_21461-mRNA-1	Tumaticot_28024-mRNA-1
25	pan01g004680_prot1	Capana03g000738	Capang04g002112	CC.CCv1.2.scaffold806.23	CA.PGAv.1.6.scaffold1129.21	ECW.scaffold2655.50	CB.CBv1.2.scaffold633.20	SF.scaffold50914.10	Corno_10945-mRNA-1	Cuneo_10831-mRNA-1	Quadrato_27833-mRNA-1	Tumaticot_10946-mRNA-1
26	pan03g006020_prot1	Capana04g002393	Capang00g001699	CC.CCv1.2.scaffold95.2	CA.PGAv.1.6.scaffold354.28	ECW.scaffold4578.10	CB.CBv1.2.scaffold1351.23	SF.scaffold3964.60	Corno_11477-mRNA-1	Cuneo_11369-mRNA-1	Quadrato_10880-mRNA-1	Tumaticot_11482-mRNA-1
27	pan04g024740_prot1	Capana06g002311	Capang12g001355	CC.CCv1.2.scaffold1893.2	CA.PGAv.1.6.scaffold118.16	ECW.scaffold3927.90	CB.CBv1.2.scaffold111.46	SF.scaffold12915.270	Corno_16361-mRNA-1	Cuneo_16280-mRNA-1	Quadrato_11415-mRNA-1	Tumaticot_16097-mRNA-1
28	pan06g033380_prot1	Capana00g000444	Capang05g001646	CC.CCv1.2.scaffold265.6	CA.PGAv.1.6.scaffold203.27	ECW.scaffold4689.30	CB.CBv1.2.scaffold976.35	SF.scaffold68411.30	Corno_16027-mRNA-1	Cuneo_15321-mRNA-1	Quadrato_16359-mRNA-1	Tumaticot_16451-mRNA-1
29	pan05g022130_prot1	Capana05g002078	Capang05g000079	CC.CCv1.2.scaffold2.76	CA.PGAv.1.6.scaffold676.29	ECW.scaffold19063.30	CB.CBv1.2.scaffold1174.42	SF.scaffold38080.90	Corno_15435-mRNA-1	Cuneo_15764-mRNA-1	Quadrato_15376-mRNA-1	Tumaticot_15465-mRNA-1
30	pan07g009050_prot1	Capana05g000087	Capang00g000675	CC.CCv1.2.scaffold54.74	CA.PGAv.1.6.scaffold642.3	ECW.scaffold29999.10	CB.CBv1.2.scaffold57.14	SF.scaffold5650.30	Corno_15862-mRNA-1	Cuneo_13664-mRNA-1	Quadrato_15814-mRNA-1	Tumaticot_15917-mRNA-1
31	pan00g052560_prot1	Capana00g003304	Capang05g001645	CC.CCv1.2.scaffold1521.3	CA.PGAv.1.6.scaffold1280.50	ECW.scaffold41254.20	CB.CBv1.2.scaffold462.11	SF.scaffold11820.10	Corno_13742-mRNA-1	Cuneo_30908-mRNA-1	Quadrato_13692-mRNA-1	Tumaticot_13781-mRNA-1
32	pan12g017760_prot1	Capana05g001496	Capang10g000302	CC.CCv1.2.scaffold1014.7	CA.PGAv.1.6.scaffold413.20	ECW.scaffold20576.100	CB.CBv1.2.scaffold21.1	SF.scaffold11947.60	Corno_30834-mRNA-1	Cuneo_31039-mRNA-1	Quadrato_30897-mRNA-1	Tumaticot_31110-mRNA-1
33	pan00g005410_prot1	Capana01g000549	Capang01g001815	CC.CCv1.2.scaffold25.36	CA.PGAv.1.6.scaffold203.26	ECW.scaffold2461.10	CB.CBv1.2.scaffold111.45	SF.scaffold71734.20	Corno_30966-mRNA-1	Cuneo_25436-mRNA-1	Quadrato_31024-mRNA-1	Tumaticot_31244-mRNA-1
34	pan05g000670_prot1	Capana00g003201	Capang03g003968	CC.CCv1.2.scaffold293.14	CA.PGAv.1.6.scaffold616.41	ECW.scaffold4305.60	CB.CBv1.2.scaffold647.17	SF.scaffold5650.20	Corno_25391-mRNA-1	Cuneo_15930-mRNA-1	Quadrato_25411-mRNA-1	Tumaticot_25599-mRNA-1
35	pan00g060720_prot1	Capana12g001735	Capang05g001218	CC.CCv1.2.scaffold773.9	CA.PGAv.1.6.scaffold273.2	ECW.scaffold41325.20	CB.CBv1.2.scaffold2216.2	SF.scaffold50914.20	Corno_15436-mRNA-1	Cuneo_15322-mRNA-1	Quadrato_15377-mRNA-1	Tumaticot_15466-mRNA-1
36	pan05g022120_prot1	Capana11g001946	Capang06g002210	CC.CCv1.2.scaffold48.79	CA.PGAv.1.6.scaffold642.1	ECW.scaffold41254.30	CB.CBv1.2.scaffold6768.1	SF.scaffold15083.20	Corno_30968-mRNA-1	Cuneo_31041-mRNA-1	Quadrato_31026-mRNA-1	Tumaticot_31246-mRNA-1
37	pan01g021190_prot1	Capana07g000756	Capang12g001754	CC.CCv1.2.scaffold81.24	CA.PGAv.1.6.scaffold4.27	ECW.scaffold41325.30		SF.scaffold46012.70	Corno_01169-mRNA-1	Cuneo_09608-mRNA-1	Quadrato_01160-mRNA-1	Tumaticot_01174-mRNA-1
38	pan07g009060_prot1	Capana03g002089		CC.CCv1.2.scaffold54.75	CA.PGAv.1.6.scaffold38.10			SF.scaffold71734.30	Corno_09710-mRNA-1	Cuneo_30626-mRNA-1	Quadrato_09651-mRNA-1	Tumaticot_09710-mRNA-1
39	pan11g022040_prot1	Capana05g002076		CC.CCv1.2.scaffold25.35	CA.PGAv.1.6.scaffold616.40			SF.scaffold15083.10			Quadrato_30621-mRNA-1	Tumaticot_30828-mRNA-1
40	pan00g051440_prot1	Capana11g001945
41	pan01g011990_prot1	Capana12g002041
42	pan12g021780_prot1	Capana00g000112
43	pan00g008500_prot1
44	pan00g011730_prot1
45	panc001096g05_prot1

## Sheet: S5
Blastp identification
Pan_genome_China	C.Zunla-1	C.Chiltepin	C.chinense.PI159236	C.annuum.cv.CM334	C.annuum.cv.ECW	C.baccatum.PBC81	C.annuum.SF	Corno	Cuneo	Quadrato	Tumaticot
pan01g032290_prot1	Capana01g003109	Capang01g003927	CC.CCv1.2.scaffold112.33	CA.PGAv.1.6.scaffold223.7	ECW.scaffold32778.70	CB.CBv1.2.scaffold145.10	SF.scaffold9398.10	Corno_03093-mRNA-1	Cuneo_03041-mRNA-1	Quadrato_03068-mRNA-1	Tumaticot_03097-mRNA-1
pan06g035650_prot1	Capana05g000031	Capang06g002787	CC.CCv1.2.scaffold814.6	CA.PGAv.1.6.scaffold134.210	ECW.scaffold21334.30	CB.CBv1.2.scaffold243.43	SF.scaffold172797.30	Corno_22618-mRNA-1	Cuneo_22617-mRNA-1	Quadrato_22613-mRNA-1	Tumaticot_22786-mRNA-1
pan10g001490_prot1	Capana06g003039	Capang00g002278	CC.CCv1.2.scaffold1074.5	CA.PGAv.1.6.scaffold1006.26	ECW.scaffold4305.60	CB.CBv1.2.scaffold1454.12	SF.scaffold4354.60	Corno_32365-mRNA-1	Cuneo_32437-mRNA-1	Quadrato_32441-mRNA-1	Tumaticot_32620-mRNA-1
pan08g012930_prot1	Capana08g000122	Capang00g002792	CC.CCv1.2.scaffold799.13	CA.PGAv.1.6.scaffold492.27	ECW.scaffold2009.210	CB.CBv1.2.scaffold57.14	SF.scaffold4276.50	Corno_25053-mRNA-1	Cuneo_25104-mRNA-1	Quadrato_25091-mRNA-1	Tumaticot_25274-mRNA-1
pan00g008500_prot1	Capana08g000123	Capang01g002866	CC.CCv1.2.scaffold25.36	CA.PGAv.1.6.scaffold642.3	ECW.scaffold41325.20	CB.CBv1.2.scaffold134.74	SF.scaffold15083.20	Corno_30966-mRNA-1	Cuneo_31039-mRNA-1	Quadrato_31024-mRNA-1	Tumaticot_31244-mRNA-1
pan00g060720_prot1	Capana08g001332	Capang05g000027	CC.CCv1.2.scaffold405.89	CA.PGAv.1.6.scaffold642.1	ECW.scaffold41325.30	CB.CBv1.2.scaffold1174.42	SF.scaffold15083.10	Corno_30968-mRNA-1	Cuneo_31041-mRNA-1	Quadrato_31026-mRNA-1	Tumaticot_31246-mRNA-1
pan08g000970_prot1	Capana10g000166		CC.CCv1.2.scaffold405.88	CA.PGAv.1.6.scaffold282.94	ECW.scaffold2655.40	CB.CBv1.2.scaffold6768.1	SF.scaffold2646.380	Corno_21479-mRNA-1	Cuneo_21464-mRNA-1	Quadrato_21461-mRNA-1	Tumaticot_21627-mRNA-1
pan05g000230_prot1	Capana00g000346		CC.CCv1.2.scaffold1258.14	CA.PGAv.1.6.scaffold1237.29	ECW.scaffold10547.270	CB.CBv1.2.scaffold134.84	SF.scaffold2646.390	Corno_13682-mRNA-1	Cuneo_13601-mRNA-1	Quadrato_13630-mRNA-1	Tumaticot_13715-mRNA-1
pan08g000980_prot1	Capana00g004012		CC.CCv1.2.scaffold773.9	CA.PGAv.1.6.scaffold282.93	ECW.scaffold2655.50	CB.CBv1.2.scaffold134.83				Quadrato_21460-mRNA-1
pan00g016790_prot1						CB.CBv1.2.scaffold2216.2

## Sheet: S6
Cis-acting elements of C. annuum CaNHX genes
Element	CaNHX1+	CaNHX1-	CaNHX2+	CaNHX2-	CaNHX3+	CaNHX3-	CaNHX4+	CaNHX4-	CaNHX5+	CaNHX5-	CaNHX6+	CaNHX6-	CaNHX7+	CaNHX7-	CaNHX8-	CaNHX8+	CaNHX9+	CaNHX9-
AAAC-motif																	1
AAGAA-motif	1	1							1	1	1	1					2
ABRE	1	2		1		1	5	2	3	1	1	1	4	1				2
ABRE2							1			1
ABRE3a							1	1
ABRE4							1	1
ACE															1
AE-box		1					1	1									1
AP-1							1
ARE	1	2		2					1			1
as-1		2		2				1	1		1		1				1	1
AT~TATA-box	8	1	5	4	7	17	7	1	4	6	2			1	1		4
ATCT-motif		1		1													1	1
Box 4	5	1				1	1	2	2	3			4	2				4
Box II							1			1				1
Box III				1										1
CAAT-box	12	22	23	19	12	4	16	12	24	22	10	22	22	14	9	9	11	22
CARE		1
CAT-box									1		1
CCAAT-box												1	1					2
CGTCA-motif	2		2				1			1		1		1			1	1
chs-CMA1a	1
circadian												1
CTAG-motif												1
dOCT										1
DRE													1
DRE core						4
DRE1									1
ERE	2	2	2			1	1	3	4	3	3
Gap-box													1
GARE-motif		1
GATA-motif					2		1							1				2
G-box	2	2	1		2		5	2	1	5	1		1	3			1
GC-motif													1
GCN4_motif							1									1		1
GT1-motif				1			1	1			2		1	2	2	1	1
I-box											1	2	1					3
LAMP-element																		1
LTR											1							1
MBS		1		1			1		1
MRE							2							1			1
MSA-like												1
Myb	1	2		5	2	2	1		1		1	4	1	2	2	2	2	4
MYB recognition site											1			1			2
Myb-binding site	1															1
MYB-like sequence					1							2				1	1	1
MYC	4	2	3	4			2	1	1	2	4	2		3	3		1	1
O2-site											1
P-box											1
STRE		1			1	2			1					1		1	3	1
TATA	1			2	1		2	3		1		1		1
TATA-box	48	29	33	51	69	91	40	56	34	52	19	17	12	37	9	1	22	20
TATC-box					1												1	1
TCA							2		1
TCA-element				2					1				1		1	1	1
TCCC-motif	1
TC-rich repeats						1					2
TCT-motif				1	1	1				1	1	1			1	1	1
TGACG-motif		2		2				1	1		1		1				1	1
TGA-element					2						1						1	1
W box		1							1		2		1		1		1
WUN-motif				2		1
Total	91	77	69	101	101	126	95	88	85	101	58	59	54	73	30	19	62	71

## Sheet: S7
Analysis of transcriptome co-expression network
Type	ABA			IAA			GA3			SA			JA			NaCl			Mannitol			H2O2			Heat stress			Cold stress			control
	fromNode	toNode	weight	fromNode	toNode	weight	fromNode	toNode	weight	fromNode	toNode	weight	fromNode	toNode	weight	fromNode	toNode	weight	fromNode	toNode	weight	fromNode	toNode	weight	fromNode	toNode	weight	fromNode	toNode	weight	fromNode	toNode	weight
	Capana00g004012	Capana06g002228	0.186656	Capana00g004012	Capana09g000420	0.177514	Capana00g004012	Capana00g002228	0.225871	Capana05g000031	Capana02g002203	0.182775	Capana00g004012	Capana03g000315	0.137357	Capana00g000346	Capana04g000342	0.121672	Capana00g004012	Capana10g000226	0.207646	Capana00g000346	Capana02g000306	0.2325	Capana00g004012	Capana05g000049	0.210181	Capana00g000346	Capana00g002363	0.242359	Capana00g004012	Capana08g000069	0.107436
	Capana00g004012	Capana02g003677	0.184632	Capana00g004012	Capana11g000988	0.175603	Capana00g004012	Capana04g000828	0.217974	Capana05g000031	Capana12g000878	0.133476	Capana00g004012	Capana12g002589	0.117926	Capana00g000346	Capana06g001188	0.118371	Capana00g004012	Capana00g003050	0.207488	Capana00g000346	Capana06g002616	0.216062	Capana00g004012	Capana03g003689	0.209312	Capana00g000346	Capana02g002740	0.231305	Capana00g004012	Capana04g000828	0.103774
	Capana00g004012	Capana01g000075	0.181093	Capana00g004012	Capana07g002244	0.175503	Capana00g004012	Capana08g000069	0.213394	Capana08g000123	Capana12g001437	0.108017	Capana00g004012	Capana12g001492	0.108931	Capana00g000346	Capana07g000173	0.114808	Capana00g004012	Capana02g001432	0.194871	Capana00g000346	Capana02g003578	0.211301	Capana00g004012	Capana00g000718	0.201922	Capana00g000346	Capana02g002849	0.213119	Capana00g004012	Capana11g000988	0.101719
	Capana00g004012	Capana03g000177	0.180579	Capana00g004012	Capana08g001769	0.174171	Capana00g004012	Capana11g000684	0.200427	Capana08g000123	Capana03g003581	0.105487	Capana00g004012	Capana01g002719	0.106185	Capana00g000346	Capana04g000720	0.111601	Capana00g004012	Capana02g002869	0.193242	Capana00g000346	Capana06g002344	0.205432	Capana00g004012	Capana04g002281	0.200811	Capana00g000346	Capana02g002450	0.204003	Capana08g000122	Capana08g000157	0.154633
	Capana00g004012	Capana02g003321	0.169659	Capana00g004012	Capana06g001607	0.171558	Capana00g004012	Capana11g000110	0.199803	Capana08g000123	Capana03g004337	0.101097	Capana08g000122	Capana06g001376	0.147312	Capana00g000346	Capana00g004819	0.103693	Capana00g004012	Capana12g002798	0.192169	Capana00g000346	Capana12g001125	0.176371	Capana00g004012	Capana11g002372	0.183855	Capana00g000346	Capana07g002219	0.202635	Capana08g000122	Capana00g001776	0.136232
	Capana00g004012	Capana01g000008	0.169648	Capana00g004012	Capana05g002436	0.169699	Capana00g004012	Capana02g000944	0.182681	Capana08g001332	Capana07g002427	0.161889	Capana08g000122	Capana03g000599	0.147109	Capana00g004012	Capana02g001432	0.145845	Capana00g004012	Capana01g001319	0.19023	Capana00g000346	Capana03g001545	0.16648	Capana00g004012	Capana00g004978	0.182394	Capana00g000346	Capana12g000068	0.1957	Capana08g000122	Capana11g002260	0.12577
	Capana00g004012	Capana11g000988	0.167613	Capana00g004012	Capana09g000210	0.164983	Capana00g004012	Capana05g001417	0.17986	Capana08g001332	Capana02g001420	0.153582	Capana08g000122	Capana04g000494	0.143943	Capana00g004012	Capana08g001862	0.144135	Capana00g004012	Capana00g002228	0.187531	Capana00g000346	Capana02g001258	0.165555	Capana00g004012	Capana03g001798	0.179869	Capana00g000346	Capana07g002091	0.187454	Capana08g000122	Capana00g000348	0.122949
	Capana00g004012	Capana07g001752	0.166381	Capana00g004012	Capana03g001758	0.163999	Capana00g004012	Capana04g001116	0.179709	Capana08g001332	Capana11g001334	0.15242	Capana08g000122	Capana01g002249	0.143456	Capana00g004012	Capana04g001329	0.14087	Capana00g004012	Capana06g002660	0.186698	Capana00g000346	Capana11g001957	0.159326	Capana00g004012	Capana02g002464	0.178704	Capana00g000346	Capana06g000293	0.186032	Capana08g000122	Capana02g003677	0.122722
	Capana00g004012	Capana11g000439	0.164959	Capana00g004012	Capana07g002433	0.162408	Capana00g004012	Capana04g001115	0.176318	Capana08g001332	Capana11g001622	0.152328	Capana08g000122	Capana00g004595	0.137998	Capana00g004012	Capana01g001540	0.138581	Capana00g004012	Capana04g000846	0.182763	Capana00g000346	Capana03g004591	0.158657	Capana00g004012	Capana02g002276	0.178696	Capana00g000346	Capana12g001260	0.185921	Capana08g000122	Capana01g002790	0.121269
	Capana00g004012	Capana04g001620	0.159015	Capana00g004012	Capana05g001198	0.159884	Capana00g004012	Capana06g001045	0.176237	Capana08g001332	Capana02g000729	0.151563	Capana08g000122	Capana12g002313	0.136421	Capana00g004012	Capana01g003619	0.134304	Capana00g004012	Capana08g000308	0.182123	Capana00g000346	Capana01g001581	0.15387	Capana00g004012	Capana06g001309	0.17834	Capana00g000346	Capana03g000343	0.162127	Capana08g000122	Capana03g004090	0.119969
	Capana00g004012	Capana08g001345	0.156098	Capana00g004012	Capana04g002355	0.158959	Capana00g004012	Capana02g000400	0.175627	Capana08g001332	Capana02g001951	0.151238	Capana08g000122	Capana03g000598	0.135647	Capana00g004012	Capana04g000828	0.133214	Capana00g004012	Capana01g002353	0.181011	Capana00g000346	Capana06g001249	0.146835	Capana00g004012	Capana05g001224	0.173638	Capana00g000346	Capana04g002666	0.157238	Capana08g000122	Capana10g001884	0.119453
	Capana00g004012	Capana06g001234	0.155076	Capana00g004012	Capana02g000510	0.157584	Capana00g004012	Capana11g000988	0.175494	Capana08g001332	Capana01g000681	0.148446	Capana08g000122	Capana01g002748	0.135624	Capana00g004012	Capana11g000988	0.131069	Capana00g004012	Capana08g001052	0.180356	Capana00g000346	Capana02g003468	0.146029	Capana00g004012	Capana02g003165	0.173485	Capana00g000346	Capana08g001410	0.156027	Capana08g000122	Capana10g000991	0.118615
	Capana00g004012	Capana12g000282	0.154053	Capana00g004012	Capana01g000877	0.154221	Capana00g004012	Capana07g000265	0.174031	Capana08g001332	Capana04g000601	0.148373	Capana08g000122	Capana08g000161	0.135382	Capana00g004012	Capana06g001447	0.129164	Capana00g004012	Capana06g001865	0.179299	Capana00g000346	Capana10g001774	0.144813	Capana00g004012	Capana06g001865	0.172152	Capana00g000346	Capana12g001883	0.155899	Capana08g000122	Capana10g002511	0.116141
	Capana00g004012	Capana09g000758	0.15402	Capana00g004012	Capana04g000286	0.149529	Capana00g004012	Capana03g003583	0.172574	Capana08g001332	Capana00g000025	0.147225	Capana08g000122	Capana06g000590	0.134884	Capana00g004012	Capana00g004999	0.127875	Capana00g004012	Capana11g000971	0.179073	Capana00g000346	Capana08g001156	0.141859	Capana00g004012	Capana10g001576	0.170817	Capana00g000346	Capana03g004262	0.149951	Capana08g000122	Capana12g000560	0.114991
	Capana00g004012	Capana05g000367	0.152451	Capana00g004012	Capana07g002304	0.148634	Capana00g004012	Capana09g001236	0.172176	Capana08g001332	Capana02g002238	0.14692	Capana08g000122	Capana11g002157	0.133426	Capana00g004012	Capana08g001769	0.12619	Capana00g004012	Capana08g000069	0.178523	Capana00g000346	Capana03g003558	0.138992	Capana00g004012	Capana07g000480	0.165158	Capana00g000346	Capana00g003378	0.148507	Capana08g000122	Capana11g002143	0.11342
	Capana00g004012	Capana02g000491	0.15012	Capana00g004012	Capana00g002228	0.148183	Capana00g004012	Capana02g001432	0.16824	Capana08g001332	Capana02g001423	0.146719	Capana08g000122	Capana10g001914	0.13164	Capana00g004012	Capana06g002660	0.125672	Capana00g004012	Capana02g002398	0.178519	Capana00g000346	Capana03g000526	0.13711	Capana00g004012	Capana00g003306	0.163834	Capana00g000346	Capana02g002688	0.144369	Capana08g000122	Capana08g000017	0.113388
	Capana00g004012	Capana07g000663	0.149273	Capana00g004012	Capana08g001910	0.147897	Capana00g004012	Capana01g000790	0.165408	Capana08g001332	Capana04g000751	0.145762	Capana08g000122	Capana03g004142	0.131319	Capana00g004012	Capana00g004785	0.124779	Capana00g004012	Capana03g004220	0.176455	Capana00g000346	Capana09g001947	0.135234	Capana00g004012	Capana06g000982	0.158591	Capana00g000346	Capana03g003733	0.143131	Capana08g000122	Capana00g002498	0.111942
	Capana00g004012	Capana04g001693	0.148807	Capana00g004012	Capana01g001696	0.143428	Capana00g004012	Capana06g001607	0.163504	Capana08g001332	Capana10g001621	0.144734	Capana08g000122	Capana01g002076	0.13098	Capana00g004012	Capana08g000069	0.12398	Capana00g004012	Capana06g000405	0.176132	Capana00g000346	Capana03g003937	0.125728	Capana00g004012	Capana08g002289	0.15759	Capana00g000346	Capana04g000629	0.140515	Capana08g000122	Capana08g000164	0.111578
	Capana00g004012	Capana11g002260	0.148616	Capana00g004012	Capana08g000921	0.140221	Capana00g004012	Capana08g000335	0.163103	Capana08g001332	Capana11g001813	0.144013	Capana08g000122	Capana12g001492	0.13029	Capana00g004012	Capana00g003687	0.123539	Capana00g004012	Capana05g001417	0.175622	Capana00g000346	Capana10g001979	0.124998	Capana00g004012	Capana02g002275	0.1563	Capana00g000346	Capana03g002310	0.140514	Capana08g000122	Capana07g002395	0.110832
	Capana00g004012	Capana05g000093	0.14634	Capana00g004012	Capana07g002223	0.139486	Capana00g004012	Capana03g001123	0.160206	Capana08g001332	Capana08g002236	0.14362	Capana08g000122	Capana07g002450	0.129878	Capana00g004012	Capana10g000226	0.122588	Capana00g004012	Capana00g004717	0.175186	Capana00g000346	Capana08g002113	0.120566	Capana00g004012	Capana09g001086	0.153505	Capana00g000346	Capana02g002837	0.136746	Capana08g000122	Capana10g001659	0.109495
	Capana00g004012	Capana01g003904	0.146283	Capana00g004012	Capana10g002503	0.139397	Capana00g004012	Capana03g001038	0.15996	Capana08g001332	Capana00g000400	0.143351	Capana08g000122	Capana03g001208	0.129433	Capana00g004012	Capana11g000439	0.121271	Capana00g004012	Capana12g002548	0.174894	Capana00g000346	Capana08g001265	0.119518	Capana00g004012	Capana02g002001	0.152887	Capana00g000346	Capana00g002633	0.135248	Capana08g000122	Capana02g002364	0.10939
	Capana00g004012	Capana10g001848	0.145529	Capana00g004012	Capana12g001197	0.138898	Capana00g004012	Capana08g000709	0.159365	Capana08g001332	Capana00g003166	0.142022	Capana08g000122	Capana01g003903	0.129403	Capana00g004012	Capana01g001319	0.120452	Capana00g004012	Capana09g001374	0.172972	Capana00g000346	Capana09g001210	0.119505	Capana00g004012	Capana02g000382	0.151356	Capana00g000346	Capana09g001866	0.132882	Capana08g000122	Capana06g000535	0.109055
	Capana00g004012	Capana03g001660	0.143818	Capana00g004012	Capana01g002808	0.13772	Capana00g004012	Capana03g001918	0.15578	Capana08g001332	Capana11g002310	0.135979	Capana08g000122	Capana11g001160	0.12661	Capana00g004012	Capana07g002223	0.119226	Capana00g004012	Capana05g000013	0.171354	Capana00g000346	Capana10g001969	0.119255	Capana00g004012	Capana10g001591	0.149251	Capana00g000346	Capana02g003489	0.132267	Capana08g000122	Capana06g000604	0.106888
	Capana00g004012	Capana09g000952	0.143634	Capana00g004012	Capana00g000348	0.137195	Capana00g004012	Capana00g004999	0.154225	Capana08g001332	Capana04g001037	0.135551	Capana08g000122	Capana03g001434	0.126595	Capana00g004012	Capana12g002057	0.118879	Capana00g004012	Capana00g004009	0.171223	Capana00g000346	Capana03g000746	0.117302	Capana00g004012	Capana05g001465	0.1473	Capana00g000346	Capana08g002319	0.124189	Capana08g000122	Capana01g004388	0.106377
	Capana00g004012	Capana08g000482	0.143504	Capana00g004012	Capana07g001752	0.135161	Capana00g004012	Capana08g001431	0.153916	Capana08g001332	Capana00g002896	0.135471	Capana08g000122	Capana06g000410	0.125484	Capana00g004012	Capana05g002046	0.11849	Capana00g004012	Capana04g000828	0.16988	Capana00g000346	Capana02g001610	0.115087	Capana00g004012	Capana00g000607	0.147241	Capana00g000346	Capana02g002252	0.12147	Capana08g000122	Capana04g001402	0.104812
	Capana00g004012	Capana00g002131	0.1423	Capana00g004012	Capana11g002155	0.134542	Capana00g004012	Capana10g000053	0.152469	Capana08g001332	Capana08g002492	0.134605	Capana08g000122	Capana03g004202	0.124883	Capana00g004012	Capana02g000944	0.118303	Capana00g004012	Capana08g002485	0.168864	Capana00g000346	Capana02g002252	0.114886	Capana00g004012	Capana03g002457	0.147112	Capana00g000346	Capana03g000209	0.117068	Capana08g000122	Capana00g002125	0.103933
	Capana00g004012	Capana08g000932	0.141794	Capana00g004012	Capana09g001244	0.134397	Capana00g004012	Capana05g001082	0.152373	Capana08g001332	Capana01g002961	0.134439	Capana08g000122	Capana05g001229	0.124744	Capana00g004012	Capana06g000993	0.117299	Capana00g004012	Capana00g001769	0.168814	Capana00g000346	Capana07g000961	0.114314	Capana00g004012	Capana08g002291	0.146653	Capana00g000346	Capana01g004474	0.115934	Capana08g000122	Capana00g002390	0.102073
	Capana00g004012	Capana01g000392	0.140751	Capana00g004012	Capana06g000404	0.134394	Capana00g004012	Capana02g000354	0.148033	Capana08g001332	Capana08g001429	0.134234	Capana08g000122	Capana00g004251	0.123971	Capana00g004012	Capana02g003180	0.11683	Capana00g004012	Capana00g004887	0.168782	Capana00g000346	Capana06g002615	0.111769	Capana00g004012	Capana00g002483	0.146292	Capana00g000346	Capana12g000067	0.115717	Capana08g000122	Capana11g000472	0.10204
	Capana00g004012	Capana06g000543	0.139803	Capana00g004012	Capana12g000987	0.134152	Capana00g004012	Capana08g000943	0.14383	Capana08g001332	Capana02g003021	0.133794	Capana08g000122	Capana03g001300	0.123366	Capana00g004012	Capana03g002946	0.116162	Capana00g004012	Capana05g002046	0.16847	Capana00g000346	Capana01g001692	0.10953	Capana00g004012	Capana10g000335	0.144893	Capana00g000346	Capana05g000672	0.104425	Capana08g000122	Capana02g001642	0.101858
	Capana00g004012	Capana06g000437	0.139619	Capana00g004012	Capana10g001104	0.133701	Capana00g004012	Capana00g001540	0.14318	Capana08g001332	Capana06g000256	0.133196	Capana08g000122	Capana01g001403	0.122876	Capana00g004012	Capana08g000308	0.11585	Capana00g004012	Capana11g001326	0.168448	Capana00g000346	Capana11g001545	0.108832	Capana00g004012	Capana03g000131	0.142858	Capana00g004012	Capana02g001157	0.228593	Capana08g000122	Capana06g001607	0.101232
	Capana00g004012	Capana01g001116	0.139365	Capana00g004012	Capana03g003895	0.133435	Capana00g004012	Capana05g000683	0.142145	Capana08g001332	Capana03g000707	0.133121	Capana08g000122	Capana03g000770	0.122367	Capana00g004012	Capana00g002228	0.114707	Capana00g004012	Capana04g000071	0.167814	Capana00g000346	Capana03g000734	0.102885	Capana00g004012	Capana00g002852	0.141813	Capana00g004012	Capana01g003848	0.224741
	Capana00g004012	Capana12g001492	0.138902	Capana00g004012	Capana10g001192	0.132047	Capana00g004012	Capana10g001705	0.14107	Capana08g001332	Capana10g001385	0.132593	Capana08g000122	Capana11g000113	0.122165	Capana00g004012	Capana07g000540	0.113684	Capana00g004012	Capana07g000540	0.167723	Capana00g000346	Capana02g002865	0.102542	Capana00g004012	Capana12g001730	0.141662	Capana00g004012	Capana01g001538	0.223856
	Capana00g004012	Capana03g000455	0.13858	Capana00g004012	Capana08g001766	0.131678	Capana00g004012	Capana11g001481	0.138331	Capana08g001332	Capana04g002612	0.132374	Capana08g000122	Capana00g000130	0.120848	Capana00g004012	Capana05g000013	0.112573	Capana00g004012	Capana01g001714	0.167672	Capana00g000346	Capana02g003061	0.102433	Capana00g004012	Capana04g002445	0.141355	Capana00g004012	Capana00g004988	0.223188
	Capana00g004012	Capana05g000444	0.138311	Capana00g004012	Capana04g002625	0.131491	Capana00g004012	Capana08g000122	0.134685	Capana08g001332	Capana03g000867	0.131272	Capana08g000122	Capana11g000288	0.120418	Capana00g004012	Capana02g003165	0.111332	Capana00g004012	Capana03g002946	0.167358	Capana00g000346	Capana03g000272	0.100605	Capana00g004012	Capana00g002208	0.140429	Capana00g004012	Capana03g001071	0.221389
	Capana00g004012	Capana03g004390	0.13822	Capana00g004012	Capana10g002315	0.131126	Capana00g004012	Capana08g001769	0.134223	Capana08g001332	Capana03g000061	0.130664	Capana08g000122	Capana06g002247	0.120154	Capana00g004012	Capana03g002457	0.111199	Capana00g004012	Capana06g000993	0.166603	Capana01g003109	Capana02g001321	0.124018	Capana00g004012	Capana00g004853	0.139725	Capana00g004012	Capana09g000037	0.219898
	Capana00g004012	Capana05g000400	0.136907	Capana00g004012	Capana00g004680	0.130611	Capana00g004012	Capana00g004721	0.134071	Capana08g001332	Capana01g003926	0.129867	Capana08g000122	Capana07g002223	0.117862	Capana00g004012	Capana07g002154	0.110589	Capana00g004012	Capana00g003687	0.166067	Capana01g003109	Capana01g002398	0.121875	Capana00g004012	Capana00g002414	0.139724	Capana00g004012	Capana03g001313	0.21904
	Capana00g004012	Capana04g000890	0.135082	Capana00g004012	Capana02g003321	0.130529	Capana00g004012	Capana00g004936	0.133683	Capana08g001332	Capana08g002490	0.129595	Capana08g000122	Capana02g001272	0.11577	Capana00g004012	Capana12g002891	0.108382	Capana00g004012	Capana06g002245	0.165923	Capana01g003109	Capana07g002488	0.113403	Capana00g004012	Capana01g001185	0.139594	Capana00g004012	Capana09g000832	0.217342
	Capana00g004012	Capana00g001776	0.13498	Capana00g004012	Capana04g000969	0.130111	Capana00g004012	Capana01g000656	0.13313	Capana08g001332	Capana06g001416	0.129368	Capana08g000122	Capana02g002092	0.115123	Capana00g004012	Capana01g003620	0.108377	Capana00g004012	Capana05g000721	0.164052	Capana01g003109	Capana08g001374	0.112833	Capana00g004012	Capana02g003070	0.139324	Capana00g004012	Capana00g004936	0.215614
	Capana00g004012	Capana02g001496	0.134858	Capana00g004012	Capana02g001501	0.129879	Capana00g004012	Capana02g002770	0.132578	Capana08g001332	Capana03g004641	0.128419	Capana08g000122	Capana04g001442	0.115114	Capana00g004012	Capana09g001374	0.107447	Capana00g004012	Capana02g003439	0.163962	Capana01g003109	Capana11g001281	0.111154	Capana00g004012	Capana10g001650	0.139261	Capana00g004012	Capana00g001591	0.214409
	Capana00g004012	Capana06g001136	0.134733	Capana00g004012	Capana00g003602	0.129102	Capana00g004012	Capana05g000453	0.131836	Capana08g001332	Capana07g001206	0.128287	Capana08g000122	Capana05g000867	0.114623	Capana00g004012	Capana07g000545	0.107007	Capana00g004012	Capana00g003049	0.162415	Capana01g003109	Capana02g002992	0.110108	Capana00g004012	Capana07g001735	0.13923	Capana00g004012	Capana05g001120	0.214154
	Capana00g004012	Capana01g000774	0.134199	Capana00g004012	Capana12g001272	0.128792	Capana00g004012	Capana00g004973	0.131448	Capana08g001332	Capana04g000522	0.128162	Capana08g000122	Capana09g001058	0.11461	Capana00g004012	Capana12g001769	0.106949	Capana00g004012	Capana08g001728	0.161504	Capana01g003109	Capana02g003497	0.109479	Capana00g004012	Capana03g004356	0.13637	Capana00g004012	Capana06g002983	0.213814
	Capana00g004012	Capana01g004368	0.134124	Capana00g004012	Capana04g002281	0.128406	Capana00g004012	Capana00g005109	0.131322	Capana08g001332	Capana02g002221	0.127841	Capana08g000122	Capana08g000018	0.113868	Capana00g004012	Capana07g000638	0.10694	Capana00g004012	Capana04g000377	0.160868	Capana01g003109	Capana10g000527	0.108771	Capana00g004012	Capana08g000540	0.136356	Capana00g004012	Capana00g001240	0.213799
	Capana00g004012	Capana03g000574	0.1337	Capana00g004012	Capana04g001329	0.127757	Capana00g004012	Capana03g001422	0.129441	Capana08g001332	Capana03g003731	0.126884	Capana08g000122	Capana08g002693	0.112052	Capana00g004012	Capana03g000485	0.106781	Capana00g004012	Capana04g001723	0.160671	Capana01g003109	Capana02g002133	0.105125	Capana00g004012	Capana00g004522	0.13625	Capana00g004012	Capana00g002209	0.212606
	Capana00g004012	Capana08g000157	0.133172	Capana00g004012	Capana09g001647	0.12622	Capana00g004012	Capana01g003620	0.129293	Capana08g001332	Capana02g003117	0.125423	Capana08g000122	Capana01g002353	0.11199	Capana00g004012	Capana12g001532	0.106596	Capana00g004012	Capana01g002553	0.160534	Capana01g003109	Capana12g002455	0.103595	Capana00g004012	Capana08g001476	0.135877	Capana00g004012	Capana02g000130	0.212233
	Capana00g004012	Capana03g001114	0.13315	Capana00g004012	Capana08g002835	0.125773	Capana00g004012	Capana05g001941	0.129008	Capana08g001332	Capana01g000048	0.123761	Capana08g000122	Capana04g001612	0.111932	Capana00g004012	Capana01g000877	0.106376	Capana00g004012	Capana12g001769	0.160528	Capana01g003109	Capana03g001697	0.101358	Capana00g004012	Capana01g003109	0.135188	Capana00g004012	Capana11g000971	0.21211
	Capana00g004012	Capana01g000975	0.132703	Capana00g004012	Capana01g001319	0.125758	Capana00g004012	Capana00g004464	0.128368	Capana08g001332	Capana01g002915	0.123545	Capana08g000122	Capana07g000381	0.111928	Capana00g004012	Capana04g002601	0.105675	Capana00g004012	Capana09g001418	0.160418	Capana01g003109	Capana10g000141	0.100825	Capana00g004012	Capana10g001661	0.13489	Capana00g004012	Capana00g000442	0.211475
	Capana00g004012	Capana01g000202	0.131822	Capana00g004012	Capana11g001554	0.12559	Capana00g004012	Capana06g000837	0.128307	Capana08g001332	Capana09g000201	0.123113	Capana08g000122	Capana04g000774	0.111909	Capana00g004012	Capana07g000966	0.104146	Capana00g004012	Capana09g001236	0.159973	Capana05g000031	Capana02g001258	0.106888	Capana00g004012	Capana12g001011	0.134377	Capana00g004012	Capana01g000975	0.211145
	Capana00g004012	Capana08g002377	0.130462	Capana00g004012	Capana01g002829	0.1254	Capana00g004012	Capana01g001320	0.12773	Capana08g001332	Capana10g001985	0.122591	Capana08g000122	Capana07g001733	0.111881	Capana00g004012	Capana03g003337	0.103949	Capana00g004012	Capana08g000335	0.158762	Capana06g003039	Capana12g002455	0.106612	Capana00g004012	Capana08g000523	0.133228	Capana00g004012	Capana05g001530	0.210123
	Capana00g004012	Capana11g002143	0.129958	Capana00g004012	Capana03g003386	0.124451	Capana00g004012	Capana12g001292	0.127572	Capana08g001332	Capana01g001515	0.122036	Capana08g000122	Capana01g002719	0.111461	Capana00g004012	Capana10g001222	0.103512	Capana00g004012	Capana03g000315	0.158229				Capana00g004012	Capana03g002254	0.132885	Capana00g004012	Capana02g000944	0.210105
	Capana00g004012	Capana12g001307	0.129863	Capana00g004012	Capana07g000125	0.12426	Capana00g004012	Capana05g002543	0.127223	Capana08g001332	Capana07g000086	0.121372	Capana08g000122	Capana09g000214	0.111425	Capana00g004012	Capana00g004595	0.102617	Capana00g004012	Capana03g000025	0.157855				Capana00g004012	Capana02g003005	0.131008	Capana00g004012	Capana04g001620	0.20682
	Capana00g004012	Capana07g002244	0.129429	Capana00g004012	Capana11g001809	0.124064	Capana00g004012	Capana08g000741	0.127192	Capana08g001332	Capana12g002919	0.121168	Capana08g000122	Capana03g000315	0.110877	Capana00g004012	Capana01g002615	0.102591	Capana00g004012	Capana04g000774	0.157616				Capana00g004012	Capana03g001918	0.130393	Capana00g004012	Capana11g000195	0.206787
	Capana00g004012	Capana02g000031	0.129424	Capana00g004012	Capana05g000836	0.12249	Capana00g004012	Capana08g001345	0.126735	Capana08g001332	Capana02g002526	0.119918	Capana08g000122	Capana08g001325	0.110778	Capana00g004012	Capana06g001438	0.101997	Capana00g004012	Capana01g000290	0.15725				Capana00g004012	Capana11g002076	0.130135	Capana00g004012	Capana08g000620	0.20659
	Capana00g004012	Capana05g001461	0.128942	Capana00g004012	Capana08g002844	0.122443	Capana00g004012	Capana04g001871	0.126507	Capana08g001332	Capana07g001799	0.119475	Capana08g000122	Capana08g000335	0.110611	Capana00g004012	Capana09g001256	0.101726	Capana00g004012	Capana11g001120	0.15724				Capana00g004012	Capana02g002663	0.129737	Capana00g004012	Capana00g002838	0.205528
	Capana00g004012	Capana02g001836	0.128337	Capana00g004012	Capana01g000965	0.122086	Capana00g004012	Capana02g000130	0.126287	Capana08g001332	Capana05g001707	0.118846	Capana08g000122	Capana01g003142	0.110146	Capana00g004012	Capana02g001769	0.101701	Capana00g004012	Capana04g001738	0.157206				Capana00g004012	Capana01g003286	0.12944	Capana00g004012	Capana09g002080	0.204912
	Capana00g004012	Capana06g002699	0.128072	Capana00g004012	Capana12g001532	0.121348	Capana00g004012	Capana09g002065	0.126213	Capana08g001332	Capana02g002981	0.118561	Capana08g000122	Capana12g000153	0.110073	Capana00g004012	Capana06g000579	0.101061	Capana00g004012	Capana01g002393	0.156804				Capana00g004012	Capana00g001010	0.129338	Capana00g004012	Capana08g001900	0.203764
	Capana00g004012	Capana02g003689	0.127965	Capana00g004012	Capana12g000282	0.120569	Capana00g004012	Capana00g004972	0.125397	Capana08g001332	Capana01g000680	0.117985	Capana08g000122	Capana09g001071	0.109576	Capana00g004012	Capana00g004936	0.100893	Capana00g004012	Capana01g003171	0.156632				Capana00g004012	Capana10g001227	0.128969	Capana00g004012	Capana10g000335	0.203209
	Capana00g004012	Capana06g000925	0.127698	Capana00g004012	Capana11g000110	0.120434	Capana00g004012	Capana04g001870	0.124877	Capana08g001332	Capana02g002222	0.117778	Capana08g000122	Capana10g001888	0.108035	Capana00g004012	Capana08g001910	0.100143	Capana00g004012	Capana01g000877	0.156602				Capana00g004012	Capana08g002775	0.128349	Capana00g004012	Capana03g002510	0.203189
	Capana00g004012	Capana12g000593	0.127576	Capana00g004012	Capana12g000497	0.120243	Capana00g004012	Capana03g004051	0.124767	Capana08g001332	Capana09g000222	0.1177	Capana08g000122	Capana07g002433	0.107415	Capana01g003109	Capana03g004456	0.144451	Capana00g004012	Capana00g004936	0.156599				Capana00g004012	Capana12g001887	0.128329	Capana00g004012	Capana04g001891	0.202984
	Capana00g004012	Capana08g001439	0.127338	Capana00g004012	Capana11g000236	0.119797	Capana00g004012	Capana06g002943	0.123245	Capana08g001332	Capana00g003294	0.116413	Capana08g000122	Capana05g002174	0.107124	Capana01g003109	Capana01g000975	0.140114	Capana00g004012	Capana00g002838	0.156464				Capana00g004012	Capana00g000200	0.128106	Capana00g004012	Capana01g001185	0.20123
	Capana00g004012	Capana04g001736	0.127203	Capana00g004012	Capana10g000984	0.119639	Capana00g004012	Capana03g004368	0.123209	Capana08g001332	Capana10g002083	0.116049	Capana08g000122	Capana09g002299	0.106719	Capana01g003109	Capana09g001446	0.139397	Capana00g004012	Capana08g002750	0.156291				Capana00g004012	Capana01g003276	0.127697	Capana00g004012	Capana08g001558	0.201159
	Capana00g004012	Capana01g000290	0.127147	Capana00g004012	Capana04g002318	0.119536	Capana00g004012	Capana04g002132	0.122694	Capana08g001332	Capana12g000871	0.115618	Capana08g000122	Capana02g000298	0.106686	Capana01g003109	Capana01g000839	0.138523	Capana00g004012	Capana08g002843	0.154826				Capana00g004012	Capana11g002075	0.127354	Capana00g004012	Capana05g001408	0.200734
	Capana00g004012	Capana05g002269	0.127129	Capana00g004012	Capana12g001109	0.119499	Capana00g004012	Capana03g001696	0.122447	Capana08g001332	Capana05g002489	0.114915	Capana08g000122	Capana06g002245	0.106248	Capana01g003109	Capana06g001412	0.136591	Capana00g004012	Capana03g001701	0.154742				Capana00g004012	Capana03g002867	0.126855	Capana00g004012	Capana02g000090	0.200605
	Capana00g004012	Capana00g004710	0.127048	Capana00g004012	Capana12g001868	0.11877	Capana00g004012	Capana04g001690	0.122359	Capana08g001332	Capana03g001486	0.114718	Capana08g000122	Capana11g002155	0.106096	Capana01g003109	Capana12g001156	0.133423	Capana00g004012	Capana02g001970	0.152675				Capana00g004012	Capana06g002051	0.126628	Capana00g004012	Capana09g001885	0.199621
	Capana00g004012	Capana04g001935	0.126886	Capana00g004012	Capana06g001234	0.118487	Capana00g004012	Capana09g002226	0.122095	Capana08g001332	Capana11g001333	0.114602	Capana08g000122	Capana01g002350	0.106022	Capana01g003109	Capana04g001736	0.132287	Capana00g004012	Capana08g001431	0.152631				Capana00g004012	Capana10g001478	0.126052	Capana00g004012	Capana00g004080	0.199201
	Capana00g004012	Capana05g002046	0.126727	Capana00g004012	Capana00g005106	0.117464	Capana00g004012	Capana01g004089	0.121375	Capana08g001332	Capana02g001850	0.113975	Capana08g000122	Capana03g000824	0.105566	Capana01g003109	Capana04g000792	0.132227	Capana00g004012	Capana00g001547	0.151906				Capana00g004012	Capana07g000888	0.126007	Capana00g004012	Capana04g001329	0.198137
	Capana00g004012	Capana11g000521	0.126642	Capana00g004012	Capana00g000241	0.117097	Capana00g004012	Capana05g000548	0.120722	Capana08g001332	Capana06g001105	0.113846	Capana08g000122	Capana06g001818	0.10544	Capana01g003109	Capana12g000510	0.128177	Capana00g004012	Capana12g002133	0.151028				Capana00g004012	Capana08g001073	0.125228	Capana00g004012	Capana06g002228	0.197859
	Capana00g004012	Capana02g001484	0.126626	Capana00g004012	Capana11g001365	0.116729	Capana00g004012	Capana12g001492	0.120512	Capana08g001332	Capana02g002224	0.113801	Capana08g000122	Capana02g003461	0.104999	Capana01g003109	Capana08g002753	0.125702	Capana00g004012	Capana07g000691	0.150779				Capana00g004012	Capana03g001123	0.123811	Capana00g004012	Capana07g002337	0.197764
	Capana00g004012	Capana03g003287	0.126595	Capana00g004012	Capana08g000901	0.11643	Capana00g004012	Capana02g000128	0.119548	Capana08g001332	Capana01g004384	0.113784	Capana08g000122	Capana10g000075	0.104983	Capana01g003109	Capana03g001366	0.125164	Capana00g004012	Capana01g000008	0.149576				Capana00g004012	Capana09g001337	0.123335	Capana00g004012	Capana07g000541	0.197577
	Capana00g004012	Capana08g001102	0.126378	Capana00g004012	Capana02g003343	0.116178	Capana00g004012	Capana10g000959	0.119466	Capana08g001332	Capana08g002430	0.113745	Capana08g000122	Capana01g002393	0.104975	Capana01g003109	Capana12g002490	0.12372	Capana00g004012	Capana01g002779	0.149396				Capana00g004012	Capana09g000586	0.122938	Capana00g004012	Capana11g000989	0.197538
	Capana00g004012	Capana01g002866	0.12635	Capana00g004012	Capana00g003898	0.116023	Capana00g004012	Capana03g003415	0.119379	Capana08g001332	Capana06g001473	0.113458	Capana08g000122	Capana06g000275	0.10489	Capana01g003109	Capana12g000700	0.123254	Capana00g004012	Capana01g003620	0.149222				Capana00g004012	Capana11g000709	0.122622	Capana00g004012	Capana01g003692	0.197175
	Capana00g004012	Capana03g000282	0.126322	Capana00g004012	Capana00g003827	0.115909	Capana00g004012	Capana01g003142	0.118534	Capana08g001332	Capana02g001413	0.113187	Capana08g000122	Capana02g001981	0.10472	Capana01g003109	Capana05g001801	0.122634	Capana00g004012	Capana01g002783	0.148169				Capana00g004012	Capana06g000544	0.122187	Capana00g004012	Capana01g002302	0.19695
	Capana00g004012	Capana07g002450	0.126137	Capana00g004012	Capana05g002532	0.115594	Capana00g004012	Capana07g001960	0.118287	Capana08g001332	Capana00g004268	0.112872	Capana08g000122	Capana06g001063	0.104247	Capana01g003109	Capana08g000157	0.122574	Capana00g004012	Capana06g003064	0.147022				Capana00g004012	Capana06g001988	0.1221	Capana00g004012	Capana11g000988	0.196845
	Capana00g004012	Capana10g000122	0.126072	Capana00g004012	Capana11g000971	0.115579	Capana00g004012	Capana01g002748	0.118158	Capana08g001332	Capana11g001845	0.11281	Capana08g000122	Capana08g000310	0.104237	Capana01g003109	Capana01g001392	0.122434	Capana00g004012	Capana11g000236	0.145855				Capana00g004012	Capana03g000803	0.120834	Capana00g004012	Capana09g002446	0.196554
	Capana00g004012	Capana08g000428	0.125651	Capana00g004012	Capana06g001046	0.115452	Capana00g004012	Capana01g002393	0.117955	Capana08g001332	Capana06g001251	0.111438	Capana08g000122	Capana07g001064	0.103704	Capana01g003109	Capana05g001515	0.120488	Capana00g004012	Capana06g000835	0.145561				Capana00g004012	Capana12g000517	0.120152	Capana00g004012	Capana11g001843	0.196248
	Capana00g004012	Capana12g001027	0.125584	Capana00g004012	Capana02g003102	0.114334	Capana00g004012	Capana11g000115	0.117933	Capana08g001332	Capana07g001902	0.110692	Capana08g000122	Capana00g002757	0.103078	Capana01g003109	Capana06g001372	0.1201	Capana00g004012	Capana02g003678	0.145401				Capana00g004012	Capana08g002228	0.119606	Capana00g004012	Capana02g001144	0.195968
	Capana00g004012	Capana02g000298	0.125471	Capana00g004012	Capana11g001505	0.1143	Capana00g004012	Capana08g002732	0.117878	Capana08g001332	Capana01g000384	0.11057	Capana08g000122	Capana00g001761	0.1029	Capana01g003109	Capana03g001114	0.119779	Capana00g004012	Capana08g002693	0.145028				Capana00g004012	Capana07g000232	0.119153	Capana00g004012	Capana08g000335	0.19525
	Capana00g004012	Capana04g002405	0.125033	Capana00g004012	Capana11g001068	0.113686	Capana00g004012	Capana09g001068	0.117863	Capana08g001332	Capana03g004291	0.110116	Capana08g000122	Capana02g000965	0.1027	Capana01g003109	Capana08g000901	0.119714	Capana00g004012	Capana11g001481	0.14486				Capana00g004012	Capana12g002589	0.118925	Capana00g004012	Capana03g003040	0.194693
	Capana00g004012	Capana07g000381	0.124946	Capana00g004012	Capana09g001940	0.11275	Capana00g004012	Capana00g003338	0.117227	Capana08g001332	Capana01g003242	0.109425	Capana08g000122	Capana03g004399	0.102524	Capana01g003109	Capana00g001776	0.117684	Capana00g004012	Capana04g001870	0.144774				Capana00g004012	Capana09g000648	0.118596	Capana00g004012	Capana03g003732	0.194354
	Capana00g004012	Capana04g002062	0.124853	Capana00g004012	Capana04g001869	0.112348	Capana00g004012	Capana02g003404	0.11711	Capana08g001332	Capana08g001055	0.109246	Capana08g000122	Capana04g001555	0.102321	Capana01g003109	Capana04g001402	0.117525	Capana00g004012	Capana00g002076	0.144751				Capana00g004012	Capana04g002132	0.118564	Capana00g004012	Capana00g001755	0.194231
	Capana00g004012	Capana08g001910	0.124565	Capana00g004012	Capana03g004337	0.111909	Capana00g004012	Capana06g002944	0.116579	Capana08g001332	Capana06g001322	0.109029	Capana08g000122	Capana11g000472	0.101742	Capana01g003109	Capana06g000579	0.117313	Capana00g004012	Capana08g000310	0.144567				Capana00g004012	Capana01g001165	0.117618	Capana00g004012	Capana02g000123	0.192989
	Capana00g004012	Capana03g002596	0.124558	Capana00g004012	Capana05g000367	0.111074	Capana00g004012	Capana00g000931	0.11627	Capana08g001332	Capana10g001467	0.108639	Capana08g000122	Capana05g000576	0.101285	Capana01g003109	Capana12g001368	0.117222	Capana00g004012	Capana00g000718	0.144084				Capana00g004012	Capana00g001197	0.117436	Capana00g004012	Capana10g000226	0.192838
	Capana00g004012	Capana05g002470	0.124456	Capana00g004012	Capana00g001885	0.11107	Capana00g004012	Capana03g001758	0.115124	Capana08g001332	Capana07g002273	0.108587	Capana08g000122	Capana02g002681	0.100906	Capana01g003109	Capana11g001523	0.116431	Capana00g004012	Capana09g000037	0.143325				Capana00g004012	Capana10g002066	0.117387	Capana00g004012	Capana01g003849	0.192393
	Capana00g004012	Capana12g001292	0.12441	Capana00g004012	Capana03g003983	0.110928	Capana00g004012	Capana08g001292	0.114838	Capana08g001332	Capana01g003448	0.108559	Capana08g000122	Capana08g002553	0.100636	Capana01g003109	Capana08g001595	0.115207	Capana00g004012	Capana07g000545	0.143094				Capana00g004012	Capana02g001062	0.116753	Capana00g004012	Capana08g002693	0.192365
	Capana00g004012	Capana11g001505	0.124271	Capana00g004012	Capana08g000308	0.110893	Capana00g004012	Capana01g002663	0.11388	Capana08g001332	Capana03g001423	0.107088	Capana08g000122	Capana06g002253	0.100333	Capana01g003109	Capana03g004475	0.11429	Capana00g004012	Capana12g000987	0.142827				Capana00g004012	Capana08g000658	0.116363	Capana00g004012	Capana00g004479	0.19211
	Capana00g004012	Capana07g000670	0.124235	Capana00g004012	Capana03g004090	0.110605	Capana00g004012	Capana08g000426	0.112625	Capana08g001332	Capana03g002264	0.10689	Capana08g000122	Capana05g000554	0.100293	Capana01g003109	Capana06g002399	0.113911	Capana00g004012	Capana07g002154	0.141495				Capana00g004012	Capana12g001716	0.116341	Capana00g004012	Capana06g000355	0.192072
	Capana00g004012	Capana04g002281	0.124233	Capana00g004012	Capana03g002457	0.11043	Capana00g004012	Capana11g001078	0.112522	Capana08g001332	Capana11g001544	0.104669	Capana08g001332	Capana02g001645	0.141932	Capana01g003109	Capana03g000598	0.11354	Capana00g004012	Capana03g003025	0.140899				Capana00g004012	Capana08g000858	0.115357	Capana00g004012	Capana01g001319	0.191978
	Capana00g004012	Capana01g003688	0.124206	Capana00g004012	Capana01g004314	0.110316	Capana00g004012	Capana03g000898	0.112437	Capana08g001332	Capana08g001323	0.10409	Capana08g001332	Capana10g000310	0.141515	Capana01g003109	Capana08g001558	0.112787	Capana00g004012	Capana03g001312	0.140729				Capana00g004012	Capana10g002519	0.115142	Capana00g004012	Capana02g000261	0.191759
	Capana00g004012	Capana02g001272	0.1242	Capana00g004012	Capana10g001598	0.109993	Capana00g004012	Capana00g002464	0.112028	Capana08g001332	Capana03g002174	0.103443	Capana08g001332	Capana04g002459	0.139068	Capana01g003109	Capana12g001307	0.111276	Capana00g004012	Capana06g002159	0.140266				Capana00g004012	Capana04g000498	0.11502	Capana00g004012	Capana02g001213	0.191712
	Capana00g004012	Capana08g002360	0.124171	Capana00g004012	Capana11g000115	0.109821	Capana00g004012	Capana11g001648	0.111743	Capana08g001332	Capana12g001343	0.103209	Capana08g001332	Capana02g002887	0.136342	Capana01g003109	Capana10g002076	0.111189	Capana00g004012	Capana08g001178	0.140011				Capana00g004012	Capana03g002946	0.114671	Capana00g004012	Capana12g002798	0.1915
	Capana00g004012	Capana07g000932	0.124128	Capana00g004012	Capana02g001985	0.109268	Capana00g004012	Capana00g001028	0.111434	Capana08g001332	Capana02g002139	0.103087	Capana08g001332	Capana04g002867	0.134676	Capana01g003109	Capana02g002364	0.11078	Capana00g004012	Capana10g001109	0.139426				Capana00g004012	Capana11g000462	0.113895	Capana00g004012	Capana11g000913	0.190612
	Capana00g004012	Capana07g002433	0.124117	Capana00g004012	Capana04g002422	0.1089	Capana00g004012	Capana10g001182	0.111366	Capana08g001332	Capana12g001923	0.102719	Capana08g001332	Capana00g005037	0.133037	Capana01g003109	Capana08g002750	0.110482	Capana00g004012	Capana08g000481	0.138998				Capana00g004012	Capana07g000698	0.11381	Capana00g004012	Capana09g002404	0.190456
	Capana00g004012	Capana03g000844	0.124092	Capana00g004012	Capana05g001023	0.108763	Capana00g004012	Capana11g002075	0.110961	Capana08g001332	Capana05g000014	0.102227	Capana08g001332	Capana08g001047	0.132985	Capana01g003109	Capana08g000530	0.11006	Capana00g004012	Capana00g002273	0.138641				Capana00g004012	Capana00g002767	0.113686	Capana00g004012	Capana03g003415	0.190097
	Capana00g004012	Capana02g003149	0.124068	Capana00g004012	Capana03g002946	0.108611	Capana00g004012	Capana07g000670	0.110626	Capana08g001332	Capana02g001686	0.101508	Capana08g001332	Capana02g000764	0.132904	Capana01g003109	Capana08g001532	0.10937	Capana00g004012	Capana09g000803	0.138616				Capana00g004012	Capana11g001068	0.113592	Capana00g004012	Capana08g000122	0.189992
	Capana00g004012	Capana01g003143	0.123682	Capana00g004012	Capana04g001871	0.108572	Capana00g004012	Capana00g002711	0.109803	Capana08g001332	Capana10g001200	0.100764	Capana08g001332	Capana08g000356	0.126989	Capana01g003109	Capana05g002476	0.109325	Capana00g004012	Capana03g001522	0.138122				Capana00g004012	Capana00g004236	0.113219	Capana00g004012	Capana04g000071	0.189806
	Capana00g004012	Capana06g002198	0.123603	Capana00g004012	Capana07g000691	0.108462	Capana00g004012	Capana00g002928	0.109267	Capana08g001332	Capana10g002442	0.100062	Capana08g001332	Capana11g000234	0.124561	Capana01g003109	Capana06g001376	0.109111	Capana00g004012	Capana06g000337	0.137382				Capana00g004012	Capana04g000093	0.112955	Capana00g004012	Capana02g002398	0.189685
	Capana00g004012	Capana05g001118	0.123352	Capana00g004012	Capana01g003620	0.108263	Capana00g004012	Capana10g001104	0.108724	Capana08g001332	Capana01g000324	0.100002	Capana08g001332	Capana09g001445	0.124502	Capana01g003109	Capana12g000497	0.10853	Capana00g004012	Capana07g000413	0.137282				Capana00g004012	Capana00g000373	0.112738	Capana00g004012	Capana11g000110	0.189228
	Capana00g004012	Capana00g002075	0.123231	Capana00g004012	Capana08g000481	0.108074	Capana00g004012	Capana06g002261	0.108695				Capana08g001332	Capana01g000017	0.124295	Capana01g003109	Capana06g000535	0.108187	Capana00g004012	Capana08g000530	0.136976				Capana00g004012	Capana02g000479	0.11258	Capana00g004012	Capana07g000395	0.188699
	Capana00g004012	Capana11g000330	0.123226	Capana00g004012	Capana03g000824	0.107973	Capana00g004012	Capana10g001109	0.108155				Capana08g001332	Capana03g000806	0.122596	Capana01g003109	Capana09g002362	0.10759	Capana00g004012	Capana12g002799	0.136714				Capana00g004012	Capana02g003067	0.112569	Capana00g004012	Capana02g001760	0.188527
	Capana00g004012	Capana05g000678	0.123174	Capana00g004012	Capana08g000018	0.107905	Capana00g004012	Capana12g001011	0.108039				Capana08g001332	Capana12g002501	0.122135	Capana01g003109	Capana12g002230	0.107215	Capana00g004012	Capana08g000175	0.136624				Capana00g004012	Capana12g000001	0.112294	Capana00g004012	Capana04g001468	0.188009
	Capana00g004012	Capana10g002203	0.122961	Capana00g004012	Capana08g001153	0.107772	Capana00g004012	Capana04g000220	0.107571				Capana08g001332	Capana10g002492	0.122099	Capana01g003109	Capana01g000933	0.106955	Capana00g004012	Capana01g001320	0.136472				Capana00g004012	Capana00g001991	0.111858	Capana00g004012	Capana00g000538	0.187821
	Capana00g004012	Capana00g002531	0.122945	Capana00g004012	Capana06g000922	0.107473	Capana00g004012	Capana03g003232	0.107245				Capana08g001332	Capana09g000146	0.121896	Capana01g003109	Capana01g003544	0.106553	Capana00g004012	Capana03g001758	0.136257				Capana00g004012	Capana04g001056	0.111622	Capana00g004012	Capana08g002291	0.187229
	Capana00g004012	Capana00g003762	0.122888	Capana00g004012	Capana11g000053	0.10747	Capana00g004012	Capana02g001970	0.1071				Capana08g001332	Capana04g000015	0.121345	Capana01g003109	Capana09g000249	0.105911	Capana00g004012	Capana06g001710	0.136168				Capana00g004012	Capana05g000013	0.111121	Capana00g004012	Capana00g000483	0.18678
	Capana00g004012	Capana01g002766	0.122751	Capana00g004012	Capana03g000854	0.107415	Capana00g004012	Capana12g001437	0.107004				Capana08g001332	Capana04g000197	0.121344	Capana01g003109	Capana03g004239	0.105558	Capana00g004012	Capana08g000741	0.136072				Capana00g004012	Capana06g001499	0.111119	Capana00g004012	Capana02g000718	0.186588
	Capana00g004012	Capana03g001701	0.122727	Capana00g004012	Capana06g000721	0.106877	Capana00g004012	Capana00g001173	0.10689				Capana08g001332	Capana04g000110	0.120607	Capana01g003109	Capana12g000144	0.105181	Capana00g004012	Capana07g000584	0.135946				Capana00g004012	Capana04g002844	0.110721	Capana00g004012	Capana00g004067	0.186551
	Capana00g004012	Capana04g000387	0.122707	Capana00g004012	Capana01g003327	0.106875	Capana00g004012	Capana07g001235	0.10653				Capana08g001332	Capana03g001979	0.119501	Capana01g003109	Capana04g000055	0.105111	Capana00g004012	Capana01g002615	0.135895				Capana00g004012	Capana00g003391	0.110513	Capana00g004012	Capana10g001111	0.186066
	Capana00g004012	Capana02g003612	0.122696	Capana00g004012	Capana11g000916	0.106873	Capana00g004012	Capana01g001409	0.106514				Capana08g001332	Capana10g000062	0.118874	Capana01g003109	Capana06g001234	0.105068	Capana00g004012	Capana03g003581	0.135653				Capana00g004012	Capana01g003446	0.110121	Capana00g004012	Capana00g004854	0.185872
	Capana00g004012	Capana05g002330	0.122645	Capana00g004012	Capana11g002239	0.106675	Capana00g004012	Capana04g001581	0.106402				Capana08g001332	Capana06g000232	0.118655	Capana01g003109	Capana10g001336	0.104784	Capana00g004012	Capana00g004711	0.134815				Capana00g004012	Capana08g002207	0.109667	Capana00g004012	Capana01g002353	0.185422
	Capana00g004012	Capana07g000191	0.122585	Capana00g004012	Capana04g000259	0.106592	Capana00g004012	Capana01g003171	0.106386				Capana08g001332	Capana12g002755	0.117259	Capana01g003109	Capana08g002377	0.104284	Capana00g004012	Capana10g000335	0.134777				Capana00g004012	Capana03g001522	0.109425	Capana00g004012	Capana10g000719	0.185209
	Capana00g004012	Capana11g002243	0.122444	Capana00g004012	Capana08g002168	0.106574	Capana00g004012	Capana10g001571	0.106088				Capana08g001332	Capana07g002051	0.116143	Capana01g003109	Capana07g000970	0.103976	Capana00g004012	Capana11g000110	0.134335				Capana00g004012	Capana05g002400	0.108853	Capana00g004012	Capana04g001871	0.185107
	Capana00g004012	Capana00g003338	0.122331	Capana00g004012	Capana07g001122	0.106217	Capana00g004012	Capana02g001162	0.105941				Capana08g001332	Capana08g000983	0.113935	Capana01g003109	Capana07g002223	0.103926	Capana00g004012	Capana01g001537	0.134153				Capana00g004012	Capana11g001010	0.108657	Capana00g004012	Capana00g002207	0.184932
	Capana00g004012	Capana09g000536	0.12224	Capana00g004012	Capana11g000755	0.106089	Capana00g004012	Capana11g000241	0.105813				Capana08g001332	Capana07g001803	0.112462	Capana01g003109	Capana07g001752	0.1038	Capana00g004012	Capana07g000638	0.134136				Capana00g004012	Capana07g001112	0.108364	Capana00g004012	Capana03g002627	0.184852
	Capana00g004012	Capana12g001312	0.122134	Capana00g004012	Capana12g001994	0.106064	Capana00g004012	Capana00g003921	0.10552				Capana08g001332	Capana06g001714	0.111959	Capana01g003109	Capana05g001188	0.103298	Capana00g004012	Capana07g002450	0.133921				Capana00g004012	Capana00g002149	0.10836	Capana00g004012	Capana01g003677	0.184614
	Capana00g004012	Capana00g001240	0.122059	Capana00g004012	Capana01g003606	0.105922	Capana00g004012	Capana06g000687	0.105238				Capana08g001332	Capana01g001052	0.110588	Capana01g003109	Capana11g002157	0.10318	Capana00g004012	Capana09g001086	0.133861				Capana00g004012	Capana04g002760	0.108237	Capana00g004012	Capana07g000540	0.184042
	Capana00g004012	Capana03g000014	0.12204	Capana00g004012	Capana01g000075	0.105903	Capana00g004012	Capana00g000742	0.105213				Capana08g001332	Capana10g002161	0.108878	Capana01g003109	Capana08g001770	0.103159	Capana00g004012	Capana10g001914	0.133486				Capana00g004012	Capana03g000379	0.108079	Capana00g004012	Capana08g001797	0.184036
	Capana00g004012	Capana01g002575	0.121579	Capana00g004012	Capana04g001620	0.105877	Capana00g004012	Capana02g000483	0.105006				Capana08g001332	Capana04g000129	0.108717	Capana01g003109	Capana11g002143	0.10306	Capana00g004012	Capana11g000115	0.133179				Capana00g004012	Capana02g003006	0.107679	Capana00g004012	Capana03g000756	0.18376
	Capana00g004012	Capana07g000658	0.121458	Capana00g004012	Capana02g003023	0.105483	Capana00g004012	Capana10g000699	0.105				Capana08g001332	Capana04g000396	0.108658	Capana01g003109	Capana09g001369	0.10287	Capana00g004012	Capana03g002600	0.133047				Capana00g004012	Capana01g002483	0.107242	Capana00g004012	Capana12g000150	0.183649
	Capana00g004012	Capana09g001353	0.121371	Capana00g004012	Capana08g001728	0.105204	Capana00g004012	Capana09g001187	0.10488				Capana08g001332	Capana12g001405	0.10793	Capana01g003109	Capana01g002147	0.102863	Capana00g004012	Capana00g004721	0.133015				Capana00g004012	Capana03g002626	0.107203	Capana00g004012	Capana02g003450	0.183613
	Capana00g004012	Capana08g002129	0.121316	Capana00g004012	Capana06g000606	0.105202	Capana00g004012	Capana12g001696	0.104829				Capana08g001332	Capana10g002092	0.107815	Capana01g003109	Capana08g002513	0.102786	Capana00g004012	Capana12g001015	0.132481				Capana00g004012	Capana01g003138	0.10706	Capana00g004012	Capana09g000363	0.183165
	Capana00g004012	Capana11g001170	0.121069	Capana00g004012	Capana03g000665	0.105114	Capana00g004012	Capana04g001908	0.104341				Capana08g001332	Capana02g001321	0.107015	Capana01g003109	Capana10g002008	0.102541	Capana00g004012	Capana09g001256	0.131764				Capana00g004012	Capana11g001377	0.106716	Capana00g004012	Capana09g001848	0.182922
	Capana00g004012	Capana01g001715	0.120938	Capana00g004012	Capana00g000851	0.104596	Capana00g004012	Capana02g001580	0.10433				Capana08g001332	Capana01g002934	0.10692	Capana01g003109	Capana01g001030	0.102497	Capana00g004012	Capana00g000988	0.131709				Capana00g004012	Capana12g002548	0.106379	Capana00g004012	Capana00g000707	0.18281
	Capana00g004012	Capana08g002024	0.120837	Capana00g004012	Capana03g000485	0.104285	Capana00g004012	Capana11g000646	0.10423				Capana08g001332	Capana02g001004	0.106029	Capana01g003109	Capana03g000052	0.102443	Capana00g004012	Capana01g003452	0.1314				Capana00g004012	Capana07g002244	0.106228	Capana00g004012	Capana01g003424	0.182769
	Capana00g004012	Capana12g002490	0.120783	Capana00g004012	Capana00g004464	0.104241	Capana00g004012	Capana02g001350	0.10398				Capana08g001332	Capana08g000164	0.104671	Capana01g003109	Capana04g001329	0.102217	Capana00g004012	Capana04g002601	0.131165				Capana00g004012	Capana00g004428	0.105846	Capana00g004012	Capana07g000584	0.182668
	Capana00g004012	Capana08g000239	0.120772	Capana00g004012	Capana10g000959	0.104185	Capana00g004012	Capana03g000673	0.103487				Capana08g001332	Capana01g001411	0.104285	Capana01g003109	Capana09g000293	0.102195	Capana00g004012	Capana05g001224	0.131133				Capana00g004012	Capana01g001523	0.105566	Capana00g004012	Capana01g000962	0.182597
	Capana00g004012	Capana01g003600	0.120769	Capana00g004012	Capana07g002034	0.104173	Capana00g004012	Capana00g004009	0.103372				Capana08g001332	Capana03g002267	0.104112	Capana01g003109	Capana12g002095	0.101955	Capana00g004012	Capana02g000255	0.130419				Capana00g004012	Capana12g000188	0.105215	Capana00g004012	Capana12g002799	0.181833
	Capana00g004012	Capana08g002761	0.120759	Capana00g004012	Capana05g001104	0.103332	Capana00g004012	Capana01g004191	0.103262				Capana08g001332	Capana11g000785	0.10223	Capana01g003109	Capana08g000161	0.100594	Capana00g004012	Capana01g002169	0.130149				Capana00g004012	Capana07g000123	0.105018	Capana00g004012	Capana08g000435	0.181804
	Capana00g004012	Capana09g001071	0.120476	Capana00g004012	Capana01g001540	0.103233	Capana00g004012	Capana00g000929	0.103078				Capana08g001332	Capana01g000364	0.101716	Capana06g003039	Capana01g000975	0.168408	Capana00g004012	Capana03g002457	0.129868				Capana00g004012	Capana01g003413	0.103982	Capana00g004012	Capana04g001686	0.180467
	Capana00g004012	Capana03g002890	0.120358	Capana00g004012	Capana01g001035	0.103179	Capana00g004012	Capana03g002164	0.103066				Capana08g001332	Capana02g003498	0.101299	Capana06g003039	Capana01g002147	0.148449	Capana00g004012	Capana02g000703	0.12976				Capana00g004012	Capana11g000935	0.103729	Capana00g004012	Capana04g001723	0.180137
	Capana00g004012	Capana12g000686	0.120334	Capana00g004012	Capana04g000828	0.103057	Capana00g004012	Capana00g002712	0.103066				Capana08g001332	Capana02g001622	0.101193	Capana06g003039	Capana01g000839	0.145511	Capana00g004012	Capana09g000968	0.129735				Capana00g004012	Capana04g000254	0.103654	Capana00g004012	Capana01g004381	0.17956
	Capana00g004012	Capana04g000256	0.120284	Capana00g004012	Capana08g001720	0.102872	Capana00g004012	Capana04g002368	0.103064				Capana08g001332	Capana08g000628	0.101014	Capana06g003039	Capana12g000497	0.143965	Capana00g004012	Capana11g000684	0.129662				Capana00g004012	Capana01g000772	0.103501	Capana00g004012	Capana07g000638	0.179556
	Capana00g004012	Capana12g001015	0.120175	Capana00g004012	Capana01g000728	0.102822	Capana00g004012	Capana09g001984	0.102931				Capana08g001332	Capana11g001122	0.100163	Capana06g003039	Capana04g000055	0.143067	Capana00g004012	Capana03g000995	0.129545				Capana00g004012	Capana01g000308	0.103437	Capana00g004012	Capana01g001696	0.179328
	Capana00g004012	Capana01g003171	0.119876	Capana00g004012	Capana08g000503	0.102773	Capana00g004012	Capana04g000906	0.102908				Capana08g001332	Capana03g004265	0.100149	Capana06g003039	Capana03g004456	0.142814	Capana00g004012	Capana01g000724	0.128925				Capana00g004012	Capana08g000659	0.10337	Capana00g004012	Capana06g000213	0.179305
	Capana00g004012	Capana03g004220	0.11977	Capana00g004012	Capana06g000635	0.102591	Capana00g004012	Capana09g001492	0.102625							Capana06g003039	Capana01g001392	0.139102	Capana00g004012	Capana05g002378	0.12882				Capana00g004012	Capana00g005035	0.103193	Capana00g004012	Capana02g003541	0.179303
	Capana00g004012	Capana12g000785	0.119721	Capana00g004012	Capana11g000907	0.102371	Capana00g004012	Capana08g002693	0.102279							Capana06g003039	Capana05g002436	0.132938	Capana00g004012	Capana02g000781	0.128745				Capana00g004012	Capana03g003071	0.102754	Capana00g004012	Capana05g001082	0.179268
	Capana00g004012	Capana00g001173	0.119688	Capana00g004012	Capana04g000093	0.102302	Capana00g004012	Capana08g002486	0.101733							Capana06g003039	Capana06g000170	0.132794	Capana00g004012	Capana06g002345	0.128628				Capana00g004012	Capana00g003000	0.102601	Capana00g004012	Capana00g001173	0.17903
	Capana00g004012	Capana01g002353	0.119654	Capana00g004012	Capana05g001003	0.102163	Capana00g004012	Capana07g000963	0.101533							Capana06g003039	Capana06g001372	0.13103	Capana00g004012	Capana05g002330	0.12852				Capana00g004012	Capana01g001348	0.102582	Capana00g004012	Capana11g001881	0.1789
	Capana00g004012	Capana09g002299	0.119403	Capana00g004012	Capana10g000053	0.101745	Capana00g004012	Capana04g001686	0.101501							Capana06g003039	Capana08g001558	0.129673	Capana00g004012	Capana11g000692	0.128474				Capana00g004012	Capana00g001992	0.102527	Capana00g004012	Capana12g002133	0.178744
	Capana00g004012	Capana01g000588	0.119205	Capana00g004012	Capana01g004079	0.101199	Capana00g004012	Capana03g001972	0.10102							Capana06g003039	Capana09g000249	0.12478	Capana00g004012	Capana08g002360	0.128363				Capana00g004012	Capana01g003977	0.10244	Capana00g004012	Capana10g000203	0.178705
	Capana00g004012	Capana08g000503	0.11919	Capana00g004012	Capana01g000238	0.100849	Capana00g004012	Capana02g003233	0.100996							Capana06g003039	Capana01g002312	0.123582	Capana00g004012	Capana01g001855	0.128163				Capana00g004012	Capana01g003671	0.10189	Capana00g004012	Capana03g003983	0.178619
	Capana00g004012	Capana10g001061	0.119006	Capana00g004012	Capana09g000249	0.100838	Capana00g004012	Capana12g001436	0.100929							Capana06g003039	Capana06g000535	0.122932	Capana00g004012	Capana00g003073	0.128019				Capana00g004012	Capana01g002222	0.101694	Capana00g004012	Capana06g001746	0.178277
	Capana00g004012	Capana04g001402	0.118957	Capana00g004012	Capana04g001402	0.100818	Capana00g004012	Capana08g000427	0.100666							Capana06g003039	Capana00g003818	0.122268	Capana00g004012	Capana11g000077	0.127818				Capana00g004012	Capana12g001354	0.101416	Capana00g004012	Capana03g001554	0.178206
	Capana00g004012	Capana07g002223	0.11891	Capana00g004012	Capana00g003818	0.100806	Capana00g004012	Capana08g002475	0.100616							Capana06g003039	Capana05g001003	0.122129	Capana00g004012	Capana01g001191	0.127812				Capana00g004012	Capana00g004999	0.10129	Capana00g004012	Capana07g001746	0.178012
	Capana00g004012	Capana02g001575	0.118884	Capana00g004012	Capana00g001540	0.100154	Capana00g004012	Capana09g002306	0.100532							Capana06g003039	Capana05g002174	0.120636	Capana00g004012	Capana01g000164	0.127795				Capana00g004012	Capana06g003052	0.101241	Capana00g004012	Capana09g001497	0.177356
	Capana00g004012	Capana00g004251	0.118795	Capana01g003109	Capana11g000234	0.230476	Capana00g004012	Capana04g001947	0.100315							Capana06g003039	Capana07g002223	0.120342	Capana00g004012	Capana12g002891	0.127534				Capana00g004012	Capana07g000915	0.100944	Capana00g004012	Capana04g002020	0.177186
	Capana00g004012	Capana06g001315	0.118773	Capana01g003109	Capana02g002193	0.215921	Capana00g004012	Capana02g000972	0.100214							Capana06g003039	Capana12g000510	0.120339	Capana00g004012	Capana00g002180	0.127077				Capana00g004012	Capana08g000742	0.100489	Capana00g004012	Capana02g000255	0.177061
	Capana00g004012	Capana08g000901	0.118679	Capana01g003109	Capana10g001336	0.214609	Capana00g004012	Capana05g000427	0.100153							Capana06g003039	Capana06g001095	0.120255	Capana00g004012	Capana08g000901	0.127034				Capana01g003109	Capana04g002445	0.214733	Capana00g004012	Capana10g000955	0.176874
	Capana00g004012	Capana04g000917	0.118645	Capana01g003109	Capana02g002507	0.212412	Capana00g004012	Capana03g003103	0.100059							Capana06g003039	Capana12g002653	0.119645	Capana00g004012	Capana02g003205	0.127004				Capana01g003109	Capana01g003276	0.20744	Capana00g004012	Capana01g001192	0.176852
	Capana00g004012	Capana09g001328	0.118484	Capana01g003109	Capana01g001963	0.208854	Capana00g004012	Capana10g000203	0.100029							Capana06g003039	Capana02g002364	0.119316	Capana00g004012	Capana06g002699	0.126977				Capana01g003109	Capana06g000982	0.204766	Capana00g004012	Capana11g000018	0.176652
	Capana00g004012	Capana02g003690	0.118393	Capana01g003109	Capana06g001092	0.207592	Capana01g003109	Capana04g001402	0.146392							Capana06g003039	Capana06g000338	0.118894	Capana00g004012	Capana03g001978	0.126957				Capana01g003109	Capana10g001661	0.200545	Capana00g004012	Capana04g002132	0.176516
	Capana00g004012	Capana03g001208	0.118392	Capana01g003109	Capana08g001487	0.207377	Capana01g003109	Capana11g000880	0.140254							Capana06g003039	Capana08g002533	0.117279	Capana00g004012	Capana03g002676	0.126533				Capana01g003109	Capana11g002076	0.199916	Capana00g004012	Capana07g000824	0.176307
	Capana00g004012	Capana11g002262	0.118339	Capana01g003109	Capana01g003701	0.206744	Capana01g003109	Capana02g000298	0.136126							Capana06g003039	Capana08g001356	0.11708	Capana00g004012	Capana07g001757	0.126017				Capana01g003109	Capana08g002228	0.199503	Capana00g004012	Capana01g004111	0.176242
	Capana00g004012	Capana11g002244	0.118296	Capana01g003109	Capana02g001004	0.204996	Capana01g003109	Capana05g002476	0.131589							Capana06g003039	Capana03g004220	0.116859	Capana00g004012	Capana11g000439	0.12598				Capana01g003109	Capana02g000382	0.191572	Capana00g004012	Capana00g003338	0.175866
	Capana00g004012	Capana11g000238	0.117941	Capana01g003109	Capana06g000635	0.204591	Capana01g003109	Capana08g001345	0.130846							Capana06g003039	Capana05g001691	0.114761	Capana00g004012	Capana00g002208	0.125502				Capana01g003109	Capana06g001988	0.191326	Capana00g004012	Capana03g002457	0.175474
	Capana00g004012	Capana01g001143	0.117892	Capana01g003109	Capana04g000192	0.198891	Capana01g003109	Capana03g001532	0.121097							Capana06g003039	Capana03g001366	0.114449	Capana00g004012	Capana12g001437	0.125211				Capana01g003109	Capana03g002254	0.188961	Capana00g004012	Capana04g001915	0.175165
	Capana00g004012	Capana09g001446	0.117858	Capana01g003109	Capana02g003149	0.197908	Capana01g003109	Capana09g001984	0.117556							Capana06g003039	Capana04g000792	0.113955	Capana00g004012	Capana02g000246	0.124911				Capana01g003109	Capana01g000308	0.168676	Capana00g004012	Capana03g004317	0.17497
	Capana00g004012	Capana09g001236	0.117802	Capana01g003109	Capana04g001958	0.194042	Capana01g003109	Capana02g003044	0.115107							Capana06g003039	Capana08g001770	0.113615	Capana00g004012	Capana06g000579	0.124836				Capana01g003109	Capana00g000607	0.164314	Capana00g004012	Capana09g000866	0.174675
	Capana00g004012	Capana01g003517	0.117801	Capana01g003109	Capana01g000411	0.193905	Capana01g003109	Capana10g001598	0.115074							Capana06g003039	Capana06g000144	0.113508	Capana00g004012	Capana06g001045	0.124006				Capana01g003109	Capana03g002867	0.163298	Capana00g004012	Capana00g004849	0.173903
	Capana00g004012	Capana09g002222	0.117784	Capana01g003109	Capana05g002163	0.193851	Capana01g003109	Capana12g001492	0.114489							Capana06g003039	Capana07g000908	0.112933	Capana00g004012	Capana00g000483	0.12388				Capana01g003109	Capana10g001576	0.162781	Capana00g004012	Capana11g001523	0.173724
	Capana00g004012	Capana00g001707	0.117714	Capana01g003109	Capana03g003732	0.192623	Capana01g003109	Capana08g002129	0.113903							Capana06g003039	Capana01g003544	0.112923	Capana00g004012	Capana03g004545	0.123757				Capana01g003109	Capana01g002353	0.158114	Capana00g004012	Capana06g000835	0.173632
	Capana00g004012	Capana08g001912	0.117616	Capana01g003109	Capana01g004080	0.190225	Capana01g003109	Capana08g000122	0.112543							Capana06g003039	Capana12g001156	0.111212	Capana00g004012	Capana12g001532	0.123694				Capana01g003109	Capana01g003833	0.155597	Capana00g004012	Capana04g001536	0.173621
	Capana00g004012	Capana06g000300	0.1176	Capana01g003109	Capana02g001622	0.190019	Capana01g003109	Capana00g001172	0.109881							Capana06g003039	Capana12g002313	0.110542	Capana00g004012	Capana01g000962	0.123607				Capana01g003109	Capana02g003067	0.154895	Capana00g004012	Capana07g000055	0.173437
	Capana00g004012	Capana11g001078	0.11746	Capana01g003109	Capana07g001122	0.189772	Capana01g003109	Capana07g000026	0.109628							Capana06g003039	Capana06g000721	0.109778	Capana00g004012	Capana11g002074	0.123443				Capana01g003109	Capana00g004428	0.152181	Capana00g004012	Capana11g002239	0.173285
	Capana00g004012	Capana03g004239	0.117417	Capana01g003109	Capana11g001523	0.188474	Capana01g003109	Capana08g001459	0.107879							Capana06g003039	Capana12g002490	0.109682	Capana00g004012	Capana11g000907	0.123066				Capana01g003109	Capana04g001473	0.151438	Capana00g004012	Capana01g003142	0.172854
	Capana00g004012	Capana10g002508	0.117377	Capana01g003109	Capana06g000586	0.188425	Capana01g003109	Capana06g000925	0.106684							Capana06g003039	Capana10g002471	0.108923	Capana00g004012	Capana00g002712	0.122611				Capana01g003109	Capana00g001992	0.150612	Capana00g004012	Capana02g001026	0.172296
	Capana00g004012	Capana01g002525	0.117216	Capana01g003109	Capana03g002288	0.188118	Capana01g003109	Capana01g003142	0.103773							Capana06g003039	Capana08g000901	0.108789	Capana00g004012	Capana10g001121	0.122602				Capana01g003109	Capana01g000705	0.150143	Capana00g004012	Capana01g000770	0.1722
	Capana00g004012	Capana01g003142	0.117206	Capana01g003109	Capana02g000298	0.18802	Capana01g003109	Capana07g001116	0.101701							Capana06g003039	Capana07g002304	0.108432	Capana00g004012	Capana06g000982	0.122559				Capana01g003109	Capana07g000148	0.148965	Capana00g004012	Capana08g000921	0.171994
	Capana00g004012	Capana05g000203	0.117113	Capana01g003109	Capana02g002587	0.187832	Capana01g003109	Capana07g001450	0.100964							Capana06g003039	Capana06g001314	0.1082	Capana00g004012	Capana00g002229	0.122521				Capana01g003109	Capana07g000232	0.148312	Capana00g004012	Capana05g001417	0.171928
	Capana00g004012	Capana06g000017	0.117035	Capana01g003109	Capana03g003803	0.187239	Capana06g003039	Capana03g001143	0.132518							Capana06g003039	Capana11g000088	0.108183	Capana00g004012	Capana06g000185	0.121691				Capana01g003109	Capana12g001476	0.147764	Capana00g004012	Capana06g003051	0.171908
	Capana00g004012	Capana03g001220	0.117035	Capana01g003109	Capana11g001843	0.186596	Capana06g003039	Capana09g002303	0.123696							Capana06g003039	Capana11g001068	0.10785	Capana00g004012	Capana09g000419	0.121583				Capana01g003109	Capana07g001348	0.143802	Capana00g004012	Capana07g000963	0.171499
	Capana00g004012	Capana02g000400	0.116979	Capana01g003109	Capana08g002482	0.186257	Capana06g003039	Capana01g002397	0.119626							Capana06g003039	Capana08g000050	0.106683	Capana00g004012	Capana09g002299	0.121178				Capana01g003109	Capana12g000001	0.142787	Capana00g004012	Capana03g000639	0.171279
	Capana00g004012	Capana03g000599	0.116971	Capana01g003109	Capana03g004273	0.186157	Capana06g003039	Capana02g002887	0.118883							Capana06g003039	Capana00g002393	0.106637	Capana00g004012	Capana08g000236	0.121176				Capana01g003109	Capana09g001336	0.141424	Capana00g004012	Capana00g003829	0.171074
	Capana00g004012	Capana10g002076	0.116904	Capana01g003109	Capana07g000970	0.185987	Capana06g003039	Capana07g001803	0.116328							Capana06g003039	Capana03g003664	0.106608	Capana00g004012	Capana02g000248	0.120978				Capana01g003109	Capana05g002250	0.141246	Capana00g004012	Capana05g001807	0.170619
	Capana00g004012	Capana09g000060	0.116755	Capana01g003109	Capana08g001374	0.185693	Capana06g003039	Capana11g000234	0.1152							Capana06g003039	Capana08g002518	0.106267	Capana00g004012	Capana05g000408	0.12087				Capana01g003109	Capana04g000545	0.141234	Capana00g004012	Capana01g000154	0.170619
	Capana00g004012	Capana06g000147	0.11671	Capana01g003109	Capana02g000764	0.18548	Capana06g003039	Capana06g001285	0.115179							Capana06g003039	Capana08g001595	0.106027	Capana00g004012	Capana08g001345	0.120548				Capana01g003109	Capana02g000927	0.139857	Capana00g004012	Capana01g002653	0.17057
	Capana00g004012	Capana06g001376	0.116651	Capana01g003109	Capana00g002830	0.185225	Capana06g003039	Capana10g000070	0.114985							Capana06g003039	Capana06g000436	0.105783	Capana00g004012	Capana03g003337	0.1202				Capana01g003109	Capana06g001964	0.139276	Capana00g004012	Capana11g002076	0.170429
	Capana00g004012	Capana12g000476	0.116579	Capana01g003109	Capana10g000189	0.184867	Capana06g003039	Capana07g002395	0.113849							Capana06g003039	Capana06g002399	0.10578	Capana00g004012	Capana07g001752	0.120188				Capana01g003109	Capana08g002784	0.139097	Capana00g004012	Capana01g001687	0.169974
	Capana00g004012	Capana02g003599	0.116551	Capana01g003109	Capana00g002391	0.183881	Capana06g003039	Capana04g000129	0.112462							Capana06g003039	Capana12g001341	0.105624	Capana00g004012	Capana11g001170	0.120124				Capana01g003109	Capana10g001478	0.138339	Capana00g004012	Capana06g001003	0.169773
	Capana00g004012	Capana02g002054	0.116466	Capana01g003109	Capana01g004416	0.183554	Capana06g003039	Capana09g001445	0.11183							Capana06g003039	Capana01g000222	0.105297	Capana00g004012	Capana00g001758	0.119937				Capana01g003109	Capana08g001192	0.1376	Capana00g004012	Capana06g000537	0.169713
	Capana00g004012	Capana03g000956	0.116427	Capana01g003109	Capana12g001156	0.183072	Capana06g003039	Capana04g000024	0.110663							Capana06g003039	Capana00g003341	0.10529	Capana00g004012	Capana06g000671	0.119332				Capana01g003109	Capana02g001191	0.13722	Capana00g004012	Capana01g000651	0.169384
	Capana00g004012	Capana02g002447	0.116419	Capana01g003109	Capana11g001015	0.182401	Capana06g003039	Capana10g000310	0.110403							Capana06g003039	Capana06g001234	0.104622	Capana00g004012	Capana00g001757	0.119271				Capana01g003109	Capana01g002155	0.136632	Capana00g004012	Capana03g001422	0.169233
	Capana00g004012	Capana11g001365	0.116367	Capana01g003109	Capana11g002262	0.180999	Capana06g003039	Capana06g000813	0.109932							Capana06g003039	Capana01g002347	0.104534	Capana00g004012	Capana04g002422	0.119102				Capana01g003109	Capana07g000480	0.135995	Capana00g004012	Capana07g001976	0.168955
	Capana00g004012	Capana04g002097	0.116355	Capana01g003109	Capana03g001143	0.180766	Capana06g003039	Capana03g002267	0.109102							Capana06g003039	Capana11g000659	0.104318	Capana00g004012	Capana02g000261	0.119044				Capana01g003109	Capana04g002162	0.135931	Capana00g004012	Capana11g000045	0.168879
	Capana00g004012	Capana00g003572	0.116354	Capana01g003109	Capana00g002125	0.1799	Capana06g003039	Capana06g001272	0.109077							Capana06g003039	Capana08g000020	0.103894	Capana00g004012	Capana07g002223	0.118527				Capana01g003109	Capana02g000479	0.135444	Capana00g004012	Capana09g000420	0.168552
	Capana00g004012	Capana00g002774	0.11633	Capana01g003109	Capana09g002334	0.179699	Capana06g003039	Capana05g001032	0.108556							Capana06g003039	Capana10g002076	0.103841	Capana00g004012	Capana02g002770	0.118473				Capana01g003109	Capana02g001582	0.134637	Capana00g004012	Capana11g002063	0.167937
	Capana00g004012	Capana10g002121	0.11622	Capana01g003109	Capana00g001213	0.179186	Capana06g003039	Capana08g000356	0.108073							Capana06g003039	Capana03g001114	0.103614	Capana00g004012	Capana10g000732	0.118305				Capana01g003109	Capana11g000417	0.133901	Capana00g004012	Capana11g001398	0.167732
	Capana00g004012	Capana01g003073	0.116211	Capana01g003109	Capana03g001067	0.178978	Capana06g003039	Capana03g001308	0.108002							Capana06g003039	Capana08g001865	0.103511	Capana00g004012	Capana02g000354	0.118258				Capana01g003109	Capana03g003071	0.133217	Capana00g004012	Capana00g002852	0.167611
	Capana00g004012	Capana07g001238	0.116192	Capana01g003109	Capana03g000052	0.178734	Capana06g003039	Capana02g000619	0.107779							Capana06g003039	Capana08g001631	0.103433	Capana00g004012	Capana02g000182	0.118182				Capana01g003109	Capana11g000350	0.132073	Capana00g004012	Capana00g001707	0.166907
	Capana00g004012	Capana07g001295	0.116112	Capana01g003109	Capana07g001116	0.178082	Capana06g003039	Capana06g001714	0.107554							Capana06g003039	Capana05g001801	0.102774	Capana00g004012	Capana03g001950	0.11788				Capana01g003109	Capana02g003035	0.131577	Capana00g004012	Capana00g001010	0.166809
	Capana00g004012	Capana00g004488	0.116091	Capana01g003109	Capana03g003687	0.177912	Capana06g003039	Capana06g001953	0.107456							Capana06g003039	Capana08g001368	0.102523	Capana00g004012	Capana01g003286	0.117789				Capana01g003109	Capana08g001778	0.130859	Capana00g004012	Capana03g000455	0.166202
	Capana00g004012	Capana03g001696	0.116071	Capana01g003109	Capana11g002082	0.17683	Capana06g003039	Capana10g000062	0.1072							Capana06g003039	Capana01g001616	0.102054	Capana00g004012	Capana11g001480	0.117754				Capana01g003109	Capana09g000224	0.130802	Capana00g004012	Capana08g001058	0.166008
	Capana00g004012	Capana07g002451	0.116066	Capana01g003109	Capana00g003083	0.176653	Capana06g003039	Capana08g002312	0.107193							Capana06g003039	Capana09g001848	0.101503	Capana00g004012	Capana10g002514	0.117072				Capana01g003109	Capana10g000335	0.130529	Capana00g004012	Capana11g002260	0.165905
	Capana00g004012	Capana06g000002	0.115885	Capana01g003109	Capana07g002415	0.176531	Capana06g003039	Capana04g002867	0.107022							Capana06g003039	Capana10g001938	0.101424	Capana00g004012	Capana06g002228	0.116901				Capana01g003109	Capana02g003688	0.130182	Capana00g004012	Capana06g000579	0.165219
	Capana00g004012	Capana11g001784	0.11573	Capana01g003109	Capana07g002051	0.175971	Capana06g003039	Capana02g003386	0.106502							Capana06g003039	Capana08g001769	0.100884	Capana00g004012	Capana07g000131	0.116458				Capana01g003109	Capana11g001010	0.128564	Capana00g004012	Capana05g002016	0.165134
	Capana00g004012	Capana04g001962	0.115724	Capana01g003109	Capana00g003685	0.174651	Capana06g003039	Capana08g002809	0.106353							Capana06g003039	Capana11g002157	0.100865	Capana00g004012	Capana10g001705	0.116236				Capana01g003109	Capana12g000714	0.128139	Capana00g004012	Capana06g001439	0.164825
	Capana00g004012	Capana07g001359	0.115712	Capana01g003109	Capana00g003980	0.174469	Capana06g003039	Capana03g000562	0.106293							Capana06g003039	Capana01g000961	0.100811	Capana00g004012	Capana07g000295	0.116219				Capana01g003109	Capana10g000473	0.127864	Capana00g004012	Capana00g000079	0.164713
	Capana00g004012	Capana12g002589	0.115698	Capana01g003109	Capana02g002887	0.173329	Capana06g003039	Capana10g002492	0.106279							Capana06g003039	Capana12g002230	0.100701	Capana00g004012	Capana01g003692	0.115932				Capana01g003109	Capana02g000278	0.127686	Capana00g004012	Capana09g002316	0.164563
	Capana00g004012	Capana01g001403	0.11567	Capana01g003109	Capana10g000062	0.173297	Capana06g003039	Capana01g000073	0.105912							Capana06g003039	Capana03g004221	0.100586	Capana00g004012	Capana08g000177	0.115874				Capana01g003109	Capana08g000249	0.125102	Capana00g004012	Capana08g000496	0.164295
	Capana00g004012	Capana02g003622	0.115605	Capana01g003109	Capana06g001673	0.172716	Capana06g003039	Capana08g000940	0.10583							Capana06g003039	Capana06g001376	0.100505	Capana00g004012	Capana03g001938	0.115473				Capana01g003109	Capana08g002826	0.123732	Capana00g004012	Capana01g001946	0.164269
	Capana00g004012	Capana02g003376	0.115552	Capana01g003109	Capana09g001678	0.172618	Capana06g003039	Capana02g000764	0.105812							Capana06g003039	Capana02g002768	0.100377	Capana00g004012	Capana00g003123	0.11535				Capana01g003109	Capana12g000517	0.123292	Capana00g004012	Capana04g002856	0.164247
	Capana00g004012	Capana02g002395	0.115507	Capana01g003109	Capana01g000246	0.171922	Capana06g003039	Capana01g000017	0.105495							Capana06g003039	Capana03g001786	0.10035	Capana00g004012	Capana01g000789	0.114838				Capana01g003109	Capana11g000907	0.123196	Capana00g004012	Capana04g001401	0.164123
	Capana00g004012	Capana08g001777	0.115431	Capana01g003109	Capana10g001270	0.171602	Capana06g003039	Capana00g001213	0.104302							Capana06g003039	Capana07g001256	0.100325	Capana00g004012	Capana04g002281	0.114684				Capana01g003109	Capana06g002062	0.122384	Capana00g004012	Capana02g001750	0.164012
	Capana00g004012	Capana09g000199	0.115326	Capana01g003109	Capana09g000636	0.171519	Capana06g003039	Capana04g000197	0.103837							Capana06g003039	Capana00g002809	0.100293	Capana00g004012	Capana00g004973	0.114318				Capana01g003109	Capana11g001423	0.121992	Capana00g004012	Capana06g000535	0.163979
	Capana00g004012	Capana03g000598	0.11529	Capana01g003109	Capana04g000586	0.171222	Capana06g003039	Capana03g000028	0.103778							Capana06g003039	Capana06g003067	0.100181	Capana00g004012	Capana03g001422	0.114209				Capana01g003109	Capana05g000245	0.121553	Capana00g004012	Capana02g003386	0.163794
	Capana00g004012	Capana08g002750	0.115068	Capana01g003109	Capana00g002390	0.170686	Capana06g003039	Capana06g000635	0.103757							Capana08g000122	Capana03g004456	0.147393	Capana00g004012	Capana02g000111	0.113687				Capana01g003109	Capana03g002160	0.121307	Capana00g004012	Capana07g000413	0.163568
	Capana00g004012	Capana04g001446	0.115021	Capana01g003109	Capana02g002040	0.170271	Capana06g003039	Capana09g002116	0.10318							Capana08g000122	Capana01g000839	0.144695	Capana00g004012	Capana00g002436	0.113435				Capana01g003109	Capana02g003036	0.120277	Capana00g004012	Capana05g001691	0.163241
	Capana00g004012	Capana00g001661	0.11499	Capana01g003109	Capana06g002690	0.169367	Capana06g003039	Capana01g003701	0.102557							Capana08g000122	Capana05g002436	0.143573	Capana00g004012	Capana01g003904	0.113321				Capana01g003109	Capana08g002776	0.120173	Capana00g004012	Capana00g002748	0.163214
	Capana00g004012	Capana06g002146	0.114943	Capana01g003109	Capana08g001558	0.16928	Capana06g003039	Capana04g000971	0.102135							Capana08g000122	Capana08g002750	0.142298	Capana00g004012	Capana03g000373	0.113308				Capana01g003109	Capana06g000544	0.119649	Capana00g004012	Capana02g002407	0.163022
	Capana00g004012	Capana04g001207	0.114923	Capana01g003109	Capana02g002748	0.169141	Capana06g003039	Capana01g000427	0.101926							Capana08g000122	Capana06g001376	0.140656	Capana00g004012	Capana12g001517	0.113068				Capana01g003109	Capana02g001518	0.119307	Capana00g004012	Capana07g001870	0.162793
	Capana00g004012	Capana11g000874	0.114921	Capana01g003109	Capana04g000110	0.169089	Capana06g003039	Capana04g000340	0.101557							Capana08g000122	Capana06g001234	0.138394	Capana00g004012	Capana11g000646	0.112944				Capana01g003109	Capana04g001192	0.118908	Capana00g004012	Capana02g000474	0.162653
	Capana00g004012	Capana10g000325	0.114767	Capana01g003109	Capana10g001792	0.169018	Capana06g003039	Capana03g002387	0.101548							Capana08g000122	Capana12g001307	0.137532	Capana00g004012	Capana08g000426	0.112696				Capana01g003109	Capana06g001375	0.118412	Capana00g004012	Capana02g002733	0.162588
	Capana00g004012	Capana09g001374	0.114764	Capana01g003109	Capana03g003303	0.168754	Capana06g003039	Capana02g003351	0.100688							Capana08g000122	Capana06g000579	0.135754	Capana00g004012	Capana08g001910	0.112656				Capana01g003109	Capana05g000739	0.117794	Capana00g004012	Capana09g002113	0.162264
	Capana00g004012	Capana09g000293	0.114726	Capana01g003109	Capana01g003344	0.168427	Capana08g000122	Capana08g000069	0.211908							Capana08g000122	Capana06g001372	0.135588	Capana00g004012	Capana05g000245	0.112574				Capana01g003109	Capana03g004116	0.117561	Capana00g004012	Capana08g000329	0.162137
	Capana00g004012	Capana12g002133	0.114717	Capana01g003109	Capana03g004271	0.168211	Capana08g000122	Capana00g002228	0.203599							Capana08g000122	Capana05g001003	0.134294	Capana00g004012	Capana02g003677	0.112366				Capana01g003109	Capana05g001461	0.116425	Capana00g004012	Capana07g001942	0.161892
	Capana00g004012	Capana07g000866	0.114655	Capana01g003109	Capana00g003786	0.167448	Capana08g000122	Capana04g000828	0.198267							Capana08g000122	Capana03g000598	0.13274	Capana00g004012	Capana05g001083	0.112337				Capana01g003109	Capana06g000093	0.116422	Capana00g004012	Capana11g001769	0.161514
	Capana00g004012	Capana02g003148	0.114654	Capana01g003109	Capana01g000073	0.167174	Capana08g000122	Capana06g001045	0.191657							Capana08g000122	Capana10g002076	0.131445	Capana00g004012	Capana01g003903	0.111867				Capana01g003109	Capana06g002473	0.115794	Capana00g004012	Capana08g001796	0.161402
	Capana00g004012	Capana04g001442	0.114632	Capana01g003109	Capana12g001880	0.167055	Capana08g000122	Capana08g001345	0.187088							Capana08g000122	Capana03g004220	0.131434	Capana00g004012	Capana04g001690	0.111761				Capana01g003109	Capana04g000842	0.115191	Capana00g004012	Capana01g004020	0.161363
	Capana00g004012	Capana06g000210	0.114623	Capana01g003109	Capana12g000699	0.166974	Capana08g000122	Capana01g000787	0.182494							Capana08g000122	Capana08g000901	0.130329	Capana00g004012	Capana00g001099	0.111655				Capana01g003109	Capana00g003870	0.115164	Capana00g004012	Capana00g002216	0.1611
	Capana00g004012	Capana11g001480	0.114547	Capana01g003109	Capana08g000071	0.166704	Capana08g000122	Capana01g002350	0.182404							Capana08g000122	Capana09g002362	0.130185	Capana00g004012	Capana02g002395	0.111653				Capana01g003109	Capana00g000845	0.114821	Capana00g004012	Capana06g001045	0.161038
	Capana00g004012	Capana08g001862	0.114546	Capana01g003109	Capana12g000282	0.166606	Capana08g000122	Capana07g002140	0.181398							Capana08g000122	Capana09g000210	0.130149	Capana00g004012	Capana08g002780	0.111611				Capana01g003109	Capana08g000523	0.113091	Capana00g004012	Capana02g000298	0.160855
	Capana00g004012	Capana00g004121	0.114476	Capana01g003109	Capana00g003602	0.166606	Capana08g000122	Capana03g001918	0.180546							Capana08g000122	Capana04g000792	0.129815	Capana00g004012	Capana06g001607	0.111576				Capana01g003109	Capana04g000091	0.112434	Capana00g004012	Capana11g001864	0.160696
	Capana00g004012	Capana03g001764	0.114468	Capana01g003109	Capana01g000427	0.165598	Capana08g000122	Capana07g000480	0.179184							Capana08g000122	Capana04g001329	0.128451	Capana00g004012	Capana00g000241	0.111462				Capana01g003109	Capana00g000854	0.111604	Capana00g004012	Capana03g000599	0.160681
	Capana00g004012	Capana06g002245	0.114466	Capana01g003109	Capana04g001402	0.165589	Capana08g000122	Capana03g001038	0.177706							Capana08g000122	Capana06g000323	0.127376	Capana00g004012	Capana04g002405	0.110987				Capana01g003109	Capana01g002902	0.110788	Capana00g004012	Capana01g002663	0.160095
	Capana00g004012	Capana11g001843	0.114455	Capana01g003109	Capana02g002375	0.16522	Capana08g000122	Capana03g003583	0.177321							Capana08g000122	Capana11g002157	0.123825	Capana00g004012	Capana05g002395	0.110932				Capana01g003109	Capana03g002001	0.10971	Capana00g004012	Capana09g002064	0.160087
	Capana00g004012	Capana09g000555	0.11436	Capana01g003109	Capana02g001236	0.165	Capana08g000122	Capana04g001115	0.176988							Capana08g000122	Capana05g000436	0.122303	Capana00g004012	Capana04g000193	0.110917				Capana01g003109	Capana00g004836	0.109463	Capana00g004012	Capana08g001717	0.159942
	Capana00g004012	Capana03g004639	0.114192	Capana01g003109	Capana11g002143	0.164814	Capana08g000122	Capana01g001320	0.176061							Capana08g000122	Capana00g001240	0.121413	Capana00g004012	Capana12g001717	0.110357				Capana01g003109	Capana04g001624	0.108732	Capana00g004012	Capana00g004800	0.159908
	Capana00g004012	Capana09g000940	0.114072	Capana01g003109	Capana03g000545	0.164736	Capana08g000122	Capana01g000790	0.175405							Capana08g000122	Capana06g002399	0.12121	Capana00g004012	Capana12g002313	0.110268				Capana01g003109	Capana04g000093	0.108394	Capana00g004012	Capana03g000253	0.159802
	Capana00g004012	Capana01g004314	0.113968	Capana01g003109	Capana05g002476	0.16467	Capana08g000122	Capana04g001116	0.174956							Capana08g000122	Capana12g000510	0.120614	Capana00g004012	Capana00g004595	0.110253				Capana01g003109	Capana10g000828	0.108048	Capana00g004012	Capana10g001626	0.15972
	Capana00g004012	Capana01g002272	0.113932	Capana01g003109	Capana05g000670	0.164604	Capana08g000122	Capana09g002065	0.174786							Capana08g000122	Capana09g001500	0.120441	Capana00g004012	Capana01g003120	0.110204				Capana01g003109	Capana02g000149	0.107522	Capana00g004012	Capana06g002437	0.159712
	Capana00g004012	Capana07g001557	0.113893	Capana01g003109	Capana02g001744	0.164428	Capana08g000122	Capana02g002435	0.174581							Capana08g000122	Capana07g001752	0.119889	Capana00g004012	Capana01g001538	0.11005				Capana01g003109	Capana10g001637	0.107013	Capana00g004012	Capana11g001326	0.159261
	Capana00g004012	Capana03g000514	0.113872	Capana01g003109	Capana08g002453	0.164376	Capana08g000122	Capana12g001492	0.174456							Capana08g000122	Capana01g002312	0.119082	Capana00g004012	Capana01g001540	0.109476				Capana01g003109	Capana07g000710	0.106869	Capana00g004012	Capana11g000629	0.159156
	Capana00g004012	Capana04g000071	0.113747	Capana01g003109	Capana11g001934	0.164214	Capana08g000122	Capana01g002748	0.173974							Capana08g000122	Capana08g001769	0.118958	Capana00g004012	Capana01g002630	0.109136				Capana01g003109	Capana06g002022	0.106357	Capana00g004012	Capana00g003924	0.159099
	Capana00g004012	Capana08g002779	0.113654	Capana01g003109	Capana06g001562	0.164196	Capana08g000122	Capana02g000130	0.173874							Capana08g000122	Capana09g000249	0.117358	Capana00g004012	Capana04g000553	0.108818				Capana01g003109	Capana12g001268	0.104392	Capana00g004012	Capana07g001711	0.158988
	Capana00g004012	Capana00g004067	0.113587	Capana01g003109	Capana06g001272	0.163826	Capana08g000122	Capana02g000354	0.173804							Capana08g000122	Capana06g000417	0.11729	Capana00g004012	Capana06g000559	0.108385				Capana01g003109	Capana04g002844	0.102684	Capana00g004012	Capana02g000752	0.158512
	Capana00g004012	Capana02g003479	0.113503	Capana01g003109	Capana02g003485	0.162957	Capana08g000122	Capana11g000646	0.173471							Capana08g000122	Capana05g002330	0.117185	Capana00g004012	Capana01g003424	0.108247				Capana01g003109	Capana01g002060	0.101695	Capana00g004012	Capana04g000018	0.158419
	Capana00g004012	Capana00g003043	0.113493	Capana01g003109	Capana01g001052	0.162895	Capana08g000122	Capana09g002345	0.173393							Capana08g000122	Capana03g001366	0.116953	Capana00g004012	Capana01g000006	0.108111				Capana01g003109	Capana02g000090	0.101568	Capana00g004012	Capana03g003071	0.158151
	Capana00g004012	Capana00g001205	0.113482	Capana01g003109	Capana01g001027	0.162799	Capana08g000122	Capana03g001422	0.172861							Capana08g000122	Capana05g002046	0.116709	Capana00g004012	Capana02g003180	0.107952				Capana01g003109	Capana00g002224	0.100091	Capana00g004012	Capana09g001369	0.157652
	Capana00g004012	Capana06g001438	0.113473	Capana01g003109	Capana05g001607	0.162775	Capana08g000122	Capana00g004284	0.172408							Capana08g000122	Capana08g000530	0.116486	Capana00g004012	Capana11g001152	0.107748				Capana06g003039	Capana06g002228	0.1371	Capana00g004012	Capana08g001715	0.157522
	Capana00g004012	Capana04g001418	0.113384	Capana01g003109	Capana02g003187	0.162669	Capana08g000122	Capana04g001870	0.171758							Capana08g000122	Capana12g001174	0.115738	Capana00g004012	Capana04g001724	0.107583				Capana06g003039	Capana01g003142	0.13391	Capana00g004012	Capana06g003013	0.157404
	Capana00g004012	Capana00g002498	0.113363	Capana01g003109	Capana03g001728	0.162605	Capana08g000122	Capana07g001235	0.171263							Capana08g000122	Capana11g001523	0.115187	Capana00g004012	Capana11g000874	0.106969				Capana06g003039	Capana05g001426	0.123305	Capana00g004012	Capana01g003904	0.157039
	Capana00g004012	Capana07g001312	0.113353	Capana01g003109	Capana03g003804	0.162466	Capana08g000122	Capana05g000548	0.170717							Capana08g000122	Capana05g001801	0.115095	Capana00g004012	Capana03g000756	0.106836				Capana06g003039	Capana02g002551	0.121628	Capana00g004012	Capana09g002282	0.156834
	Capana00g004012	Capana06g000233	0.113321	Capana01g003109	Capana03g000730	0.162319	Capana08g000122	Capana03g001069	0.169922							Capana08g000122	Capana06g001412	0.114968	Capana00g004012	Capana00g001540	0.106822				Capana06g003039	Capana07g000457	0.114849	Capana00g004012	Capana00g001417	0.156774
	Capana00g004012	Capana01g002312	0.113301	Capana01g003109	Capana07g001256	0.162196	Capana08g000122	Capana11g000330	0.169798							Capana08g000122	Capana00g002180	0.114333	Capana00g004012	Capana00g004710	0.106556				Capana06g003039	Capana02g000354	0.11356	Capana00g004012	Capana08g002761	0.156585
	Capana00g004012	Capana00g004004	0.113224	Capana01g003109	Capana03g004537	0.161943	Capana08g000122	Capana12g000833	0.16897							Capana08g000122	Capana00g003341	0.114242	Capana00g004012	Capana11g001554	0.106488				Capana06g003039	Capana02g002839	0.113062	Capana00g004012	Capana11g002230	0.156088
	Capana00g004012	Capana12g002247	0.113201	Capana01g003109	Capana02g000541	0.161708	Capana08g000122	Capana02g000944	0.168039							Capana08g000122	Capana03g001938	0.114043	Capana00g004012	Capana03g000248	0.106409				Capana06g003039	Capana06g003063	0.112669	Capana00g004012	Capana08g001393	0.15607
	Capana00g004012	Capana08g002759	0.113161	Capana01g003109	Capana02g003648	0.161381	Capana08g000122	Capana00g004721	0.167896							Capana08g000122	Capana01g000621	0.113761	Capana00g004012	Capana01g002242	0.106261				Capana06g003039	Capana05g001152	0.112442	Capana00g004012	Capana11g000976	0.156049
	Capana00g004012	Capana03g000756	0.112975	Capana01g003109	Capana10g002492	0.16137	Capana08g000122	Capana05g001417	0.167857							Capana08g000122	Capana01g001143	0.112768	Capana00g004012	Capana04g000953	0.105913				Capana06g003039	Capana06g001457	0.109508	Capana00g004012	Capana12g000179	0.15602
	Capana00g004012	Capana11g001788	0.112933	Capana01g003109	Capana05g002214	0.160937	Capana08g000122	Capana02g000128	0.167321							Capana08g000122	Capana08g001770	0.11273	Capana00g004012	Capana12g001777	0.105905				Capana06g003039	Capana10g001222	0.109145	Capana00g004012	Capana08g001352	0.155351
	Capana00g004012	Capana11g000116	0.11293	Capana01g003109	Capana01g001374	0.160251	Capana08g000122	Capana09g002226	0.166803							Capana08g000122	Capana04g000175	0.111927	Capana00g004012	Capana04g000662	0.105837				Capana06g003039	Capana00g004680	0.107626	Capana00g004012	Capana00g003638	0.155268
	Capana00g004012	Capana00g003863	0.112874	Capana01g003109	Capana03g000458	0.159968	Capana08g000122	Capana03g000274	0.166359							Capana08g000122	Capana11g000091	0.111399	Capana00g004012	Capana03g003528	0.105721				Capana06g003039	Capana00g003073	0.107351	Capana00g004012	Capana12g000166	0.155224
	Capana00g004012	Capana12g001174	0.112852	Capana01g003109	Capana10g000476	0.159956	Capana08g000122	Capana08g002732	0.166242							Capana08g000122	Capana09g000034	0.111216	Capana00g004012	Capana12g001011	0.105669				Capana06g003039	Capana06g000019	0.106526	Capana00g004012	Capana05g001122	0.155217
	Capana00g004012	Capana02g002279	0.112763	Capana01g003109	Capana06g000274	0.159397	Capana08g000122	Capana04g002132	0.165907							Capana08g000122	Capana03g001754	0.111205	Capana00g004012	Capana00g002209	0.105501				Capana06g003039	Capana08g001766	0.104509	Capana00g004012	Capana00g003152	0.155096
	Capana00g004012	Capana08g001199	0.112749	Capana01g003109	Capana01g001644	0.159049	Capana08g000122	Capana02g002869	0.165346							Capana08g000122	Capana08g001345	0.110752	Capana00g004012	Capana02g001769	0.105409				Capana06g003039	Capana00g003113	0.102219	Capana00g004012	Capana07g002300	0.154508
	Capana00g004012	Capana08g001185	0.112746	Capana01g003109	Capana06g001671	0.158738	Capana08g000122	Capana12g001717	0.165277							Capana08g000122	Capana05g001515	0.110695	Capana00g004012	Capana01g002705	0.104918				Capana06g003039	Capana04g000662	0.102195	Capana00g004012	Capana12g001860	0.153985
	Capana00g004012	Capana12g002270	0.112724	Capana01g003109	Capana09g001992	0.158466	Capana08g000122	Capana06g002261	0.165274							Capana08g000122	Capana03g000282	0.110282	Capana00g004012	Capana11g000988	0.104666				Capana06g003039	Capana07g002140	0.101084	Capana00g004012	Capana02g002176	0.153516
	Capana00g004012	Capana01g000355	0.112722	Capana01g003109	Capana06g000589	0.158388	Capana08g000122	Capana05g000547	0.165198							Capana08g000122	Capana09g001446	0.110057	Capana00g004012	Capana12g001272	0.104512				Capana06g003039	Capana01g000164	0.100783	Capana00g004012	Capana04g000104	0.153194
	Capana00g004012	Capana12g001195	0.112715	Capana01g003109	Capana03g002682	0.158089	Capana08g000122	Capana04g001207	0.165113							Capana08g000122	Capana12g002230	0.110015	Capana00g004012	Capana03g002261	0.104259				Capana08g000122	Capana06g001577	0.24452	Capana00g004012	Capana05g000245	0.153158
	Capana00g004012	Capana00g004015	0.112615	Capana01g003109	Capana00g003838	0.157921	Capana08g000122	Capana09g001187	0.165063							Capana08g000122	Capana04g000774	0.109607	Capana00g004012	Capana06g002119	0.104086				Capana08g000122	Capana02g002709	0.242097	Capana00g004012	Capana01g000836	0.15302
	Capana00g004012	Capana07g000941	0.112584	Capana01g003109	Capana05g001611	0.157775	Capana08g000122	Capana05g000427	0.164692							Capana08g000122	Capana12g002456	0.109354	Capana00g004012	Capana02g003167	0.10402				Capana08g000122	Capana07g001573	0.238723	Capana00g004012	Capana05g002192	0.152827
	Capana00g004012	Capana03g004142	0.11251	Capana01g003109	Capana08g001102	0.157632	Capana08g000122	Capana00g002464	0.164417							Capana08g000122	Capana06g001095	0.108675	Capana00g004012	Capana06g001438	0.103743				Capana08g000122	Capana04g001402	0.236263	Capana00g004012	Capana12g000199	0.152674
	Capana00g004012	Capana02g001723	0.112487	Capana01g003109	Capana00g002642	0.157321	Capana08g000122	Capana03g000038	0.163972							Capana08g000122	Capana01g003620	0.108436	Capana00g004012	Capana08g001256	0.103381				Capana08g000122	Capana05g000330	0.233226	Capana00g004012	Capana11g001079	0.152533
	Capana00g004012	Capana11g001809	0.112387	Capana01g003109	Capana04g000687	0.156952	Capana08g000122	Capana05g001082	0.163926							Capana08g000122	Capana02g003597	0.10813	Capana00g004012	Capana03g002790	0.10336				Capana08g000122	Capana02g002953	0.232381	Capana00g004012	Capana08g002605	0.15219
	Capana00g004012	Capana04g001090	0.112369	Capana01g003109	Capana10g001191	0.156534	Capana08g000122	Capana03g004344	0.16348							Capana08g000122	Capana04g002405	0.10791	Capana00g004012	Capana08g002289	0.102925				Capana08g000122	Capana02g002507	0.230667	Capana00g004012	Capana01g002576	0.152023
	Capana00g004012	Capana06g001503	0.112285	Capana01g003109	Capana00g003181	0.156074	Capana08g000122	Capana11g000876	0.162896							Capana08g000122	Capana08g002533	0.107637	Capana00g004012	Capana08g002168	0.102709				Capana08g000122	Capana03g001320	0.229832	Capana00g004012	Capana06g000247	0.151901
	Capana00g004012	Capana01g002630	0.112264	Capana01g003109	Capana03g003163	0.155633	Capana08g000122	Capana11g001148	0.16264							Capana08g000122	Capana03g000665	0.107314	Capana00g004012	Capana07g000283	0.102274				Capana08g000122	Capana12g002095	0.228897	Capana00g004012	Capana11g002074	0.151828
	Capana00g004012	Capana02g000342	0.112212	Capana01g003109	Capana07g000907	0.15554	Capana08g000122	Capana06g001607	0.162559							Capana08g000122	Capana08g002678	0.107131	Capana00g004012	Capana00g001167	0.101894				Capana08g000122	Capana03g000253	0.228531	Capana00g004012	Capana05g002314	0.151715
	Capana00g004012	Capana02g002898	0.112181	Capana01g003109	Capana12g000279	0.155418	Capana08g000122	Capana12g001696	0.161882							Capana08g000122	Capana03g000099	0.107022	Capana00g004012	Capana07g000445	0.101776				Capana08g000122	Capana02g003543	0.22804	Capana00g004012	Capana05g001470	0.151693
	Capana00g004012	Capana06g001191	0.112093	Capana01g003109	Capana11g000863	0.155307	Capana08g000122	Capana01g001409	0.16131							Capana08g000122	Capana12g001312	0.10673	Capana00g004012	Capana03g004338	0.101151				Capana08g000122	Capana07g001101	0.226289	Capana00g004012	Capana02g003044	0.151614
	Capana00g004012	Capana05g000025	0.112028	Capana01g003109	Capana11g002261	0.155272	Capana08g000122	Capana07g000265	0.161276							Capana08g000122	Capana11g001554	0.106477	Capana00g004012	Capana06g002528	0.10096				Capana08g000122	Capana08g001081	0.225901	Capana00g004012	Capana01g003121	0.151393
	Capana00g004012	Capana04g001390	0.111968	Capana01g003109	Capana06g000659	0.154967	Capana08g000122	Capana09g001068	0.161147							Capana08g000122	Capana06g003063	0.106054	Capana00g004012	Capana09g000214	0.100931				Capana08g000122	Capana00g002686	0.225435	Capana00g004012	Capana11g001138	0.151192
	Capana00g004012	Capana07g000947	0.111951	Capana01g003109	Capana09g002222	0.154761	Capana08g000122	Capana09g000929	0.160839							Capana08g000122	Capana00g002531	0.105944	Capana00g004012	Capana11g001505	0.100749				Capana08g000122	Capana00g002265	0.225256	Capana00g004012	Capana07g002079	0.151138
	Capana00g004012	Capana00g003392	0.111899	Capana01g003109	Capana02g002877	0.154677	Capana08g000122	Capana08g002693	0.160053							Capana08g000122	Capana01g000933	0.105649	Capana00g004012	Capana07g000055	0.100628				Capana08g000122	Capana09g001097	0.224362	Capana00g004012	Capana00g004129	0.151057
	Capana00g004012	Capana03g003889	0.11186	Capana01g003109	Capana00g000348	0.154665	Capana08g000122	Capana00g003924	0.159898							Capana08g000122	Capana03g002404	0.105069	Capana00g004012	Capana01g003314	0.100437				Capana08g000122	Capana11g002227	0.223979	Capana00g004012	Capana11g000733	0.150872
	Capana00g004012	Capana06g001271	0.111845	Capana01g003109	Capana06g000535	0.154516	Capana08g000122	Capana08g001201	0.159852							Capana08g000122	Capana08g000503	0.104725	Capana00g004012	Capana03g003698	0.10031				Capana08g000122	Capana07g000027	0.22355	Capana00g004012	Capana06g000673	0.150703
	Capana00g004012	Capana03g001029	0.111826	Capana01g003109	Capana00g002778	0.154432	Capana08g000122	Capana11g001084	0.159372							Capana08g000122	Capana08g002844	0.104448	Capana00g004012	Capana10g000053	0.100127				Capana08g000122	Capana00g003034	0.223099	Capana00g004012	Capana03g000706	0.150585
	Capana00g004012	Capana04g001765	0.111792	Capana01g003109	Capana06g001295	0.15363	Capana08g000122	Capana08g000176	0.158995							Capana08g000122	Capana03g001786	0.10442	Capana00g004012	Capana11g001000	0.100088				Capana08g000122	Capana05g000164	0.222825	Capana00g004012	Capana02g003148	0.150576
	Capana00g004012	Capana01g000983	0.111761	Capana01g003109	Capana03g001059	0.153539	Capana08g000122	Capana02g001980	0.158891							Capana08g000122	Capana02g001364	0.104393	Capana00g004012	Capana07g000947	0.100033				Capana08g000122	Capana02g002747	0.222504	Capana00g004012	Capana11g000956	0.150444
	Capana00g004012	Capana02g001406	0.111744	Capana01g003109	Capana03g004090	0.15321	Capana08g000122	Capana01g004191	0.157957							Capana08g000122	Capana03g002890	0.103857	Capana01g003109	Capana02g002398	0.118021				Capana08g000122	Capana06g001092	0.222109	Capana00g004012	Capana12g002855	0.14996
	Capana00g004012	Capana10g001914	0.111671	Capana01g003109	Capana02g002364	0.153198	Capana08g000122	Capana01g003620	0.157573							Capana08g000122	Capana01g004328	0.103642	Capana01g003109	Capana02g000703	0.109039				Capana08g000122	Capana01g003075	0.22175	Capana00g004012	Capana11g000997	0.149878
	Capana00g004012	Capana00g004785	0.111656	Capana01g003109	Capana00g004571	0.153022	Capana08g000122	Capana02g003404	0.15735							Capana08g000122	Capana03g001254	0.103635	Capana01g003109	Capana02g002869	0.101389				Capana08g000122	Capana10g000684	0.221279	Capana00g004012	Capana03g001300	0.149876
	Capana00g004012	Capana03g000536	0.111646	Capana01g003109	Capana10g000224	0.153007	Capana08g000122	Capana00g000931	0.156464							Capana08g000122	Capana01g000164	0.103548	Capana08g000122	Capana03g004220	0.164893				Capana08g000122	Capana03g003003	0.221174	Capana00g004012	Capana05g000116	0.149741
	Capana00g004012	Capana00g004887	0.11163	Capana01g003109	Capana08g002032	0.152898	Capana08g000122	Capana04g001738	0.156419							Capana08g000122	Capana02g002551	0.103548	Capana08g000122	Capana00g003050	0.153573				Capana08g000122	Capana03g003466	0.219592	Capana00g004012	Capana01g000656	0.149689
	Capana00g004012	Capana10g002506	0.111622	Capana01g003109	Capana02g001199	0.15289	Capana08g000122	Capana04g001871	0.156391							Capana08g000122	Capana06g000535	0.103348	Capana08g000122	Capana04g000071	0.152689				Capana08g000122	Capana08g001756	0.219217	Capana00g004012	Capana00g004595	0.149668
	Capana00g004012	Capana00g002180	0.111582	Capana01g003109	Capana01g003333	0.152774	Capana08g000122	Capana06g003054	0.156069							Capana08g000122	Capana09g000288	0.103296	Capana08g000122	Capana06g000405	0.151499				Capana08g000122	Capana07g001116	0.218891	Capana00g004012	Capana10g001104	0.149435
	Capana00g004012	Capana11g001485	0.111576	Capana01g003109	Capana12g002095	0.152568	Capana08g000122	Capana12g000231	0.156005							Capana08g000122	Capana03g001066	0.10316	Capana08g000122	Capana02g002869	0.150232				Capana08g000122	Capana05g001776	0.218157	Capana00g004012	Capana12g002548	0.149413
	Capana00g004012	Capana00g003302	0.111562	Capana01g003109	Capana10g000754	0.152393	Capana08g000122	Capana09g002324	0.155797							Capana08g000122	Capana09g000214	0.103158	Capana08g000122	Capana02g003677	0.148175				Capana08g000122	Capana11g001934	0.217658	Capana00g004012	Capana07g001758	0.149349
	Capana00g004012	Capana06g002096	0.111519	Capana01g003109	Capana03g003490	0.152071	Capana08g000122	Capana06g002528	0.155374							Capana08g000122	Capana08g002753	0.103126	Capana08g000122	Capana08g000530	0.147942				Capana08g000122	Capana03g003880	0.217348	Capana00g004012	Capana07g001694	0.149258
	Capana00g004012	Capana06g002303	0.111518	Capana01g003109	Capana11g000374	0.152039	Capana08g000122	Capana02g001580	0.155358							Capana08g000122	Capana01g003307	0.102613	Capana08g000122	Capana02g001432	0.146023				Capana08g000122	Capana08g002691	0.217208	Capana00g004012	Capana00g002390	0.149014
	Capana00g004012	Capana10g000203	0.111502	Capana01g003109	Capana02g002810	0.152024	Capana08g000122	Capana01g000656	0.155353							Capana08g000122	Capana08g000161	0.102491	Capana08g000122	Capana01g002353	0.145124				Capana08g000122	Capana03g004274	0.215743	Capana00g004012	Capana00g004643	0.1489
	Capana00g004012	Capana01g003620	0.111498	Capana01g003109	Capana01g000275	0.151956	Capana08g000122	Capana05g002563	0.155193							Capana08g000122	Capana03g002570	0.102356	Capana08g000122	Capana10g000335	0.144295				Capana08g000122	Capana06g002796	0.213588	Capana00g004012	Capana06g001309	0.148844
	Capana00g004012	Capana01g002350	0.111468	Capana01g003109	Capana03g003611	0.151883	Capana08g000122	Capana07g001970	0.155108							Capana08g000122	Capana05g001461	0.102179	Capana08g000122	Capana01g000008	0.14309				Capana08g000122	Capana10g001626	0.213482	Capana00g004012	Capana05g001768	0.148738
	Capana00g004012	Capana03g004238	0.111431	Capana01g003109	Capana00g003889	0.151866	Capana08g000122	Capana00g000339	0.154484							Capana08g000122	Capana11g000009	0.102062	Capana08g000122	Capana04g000846	0.142807				Capana08g000122	Capana04g000396	0.21327	Capana00g004012	Capana02g001769	0.148642
	Capana00g004012	Capana12g002548	0.111428	Capana01g003109	Capana07g002178	0.151825	Capana08g000122	Capana02g001003	0.154445							Capana08g000122	Capana04g001854	0.102001	Capana08g000122	Capana00g004887	0.141999				Capana08g000122	Capana02g001983	0.213217	Capana00g004012	Capana00g004180	0.148543
	Capana00g004012	Capana01g003307	0.111369	Capana01g003109	Capana05g000116	0.151736	Capana08g000122	Capana09g001236	0.15435							Capana08g000122	Capana11g000439	0.101597	Capana08g000122	Capana08g002750	0.141904				Capana08g000122	Capana00g003081	0.211652	Capana00g004012	Capana09g001097	0.148352
	Capana00g004012	Capana04g000193	0.111328	Capana01g003109	Capana11g000785	0.151702	Capana08g000122	Capana06g001998	0.153966							Capana08g000122	Capana03g004628	0.101576	Capana08g000122	Capana08g000308	0.141749				Capana08g000122	Capana08g001176	0.211323	Capana00g004012	Capana02g001337	0.148079
	Capana00g004012	Capana01g004360	0.111321	Capana01g003109	Capana02g002251	0.151519	Capana08g000122	Capana12g001437	0.153586							Capana08g000122	Capana00g004417	0.101362	Capana08g000122	Capana00g004009	0.14074				Capana08g000122	Capana06g001122	0.211145	Capana00g004012	Capana01g000965	0.148055
	Capana00g004012	Capana04g001738	0.111316	Capana01g003109	Capana05g000330	0.151292	Capana08g000122	Capana02g002273	0.15343							Capana08g000122	Capana03g001945	0.101302	Capana08g000122	Capana12g002798	0.140001				Capana08g000122	Capana01g001052	0.210854	Capana00g004012	Capana12g002302	0.148004
	Capana00g004012	Capana04g000792	0.111228	Capana01g003109	Capana05g001231	0.150925	Capana08g000122	Capana01g000983	0.153422							Capana08g000122	Capana02g003343	0.100633	Capana08g000122	Capana00g002228	0.139954				Capana08g000122	Capana03g000296	0.210308	Capana00g004012	Capana03g001357	0.147691
	Capana00g004012	Capana03g002839	0.111205	Capana01g003109	Capana02g001666	0.150746	Capana08g000122	Capana09g001492	0.153404							Capana08g000123	Capana01g001540	0.10184	Capana08g000122	Capana08g001052	0.138477				Capana08g000122	Capana10g000447	0.208886	Capana00g004012	Capana01g001714	0.147528
	Capana00g004012	Capana01g000065	0.111197	Capana01g003109	Capana03g002775	0.150669	Capana08g000122	Capana00g005109	0.153268										Capana08g000122	Capana05g002046	0.137392				Capana08g000122	Capana01g004230	0.208216	Capana00g004012	Capana09g000261	0.147424
	Capana00g004012	Capana08g000020	0.111156	Capana01g003109	Capana01g002586	0.14988	Capana08g000122	Capana01g003142	0.153067										Capana08g000122	Capana10g000226	0.137268				Capana08g000122	Capana12g001156	0.207785	Capana00g004012	Capana12g002300	0.147294
	Capana00g004012	Capana02g000718	0.111137	Capana01g003109	Capana02g002331	0.149841	Capana08g000122	Capana00g001540	0.152659										Capana08g000122	Capana12g002548	0.136552				Capana08g000122	Capana10g000475	0.20772	Capana00g004012	Capana01g001391	0.147171
	Capana00g004012	Capana01g002346	0.11112	Capana01g003109	Capana07g001520	0.149694	Capana08g000122	Capana11g001078	0.152584										Capana08g000122	Capana01g001319	0.136128				Capana08g000122	Capana03g003881	0.207591	Capana00g004012	Capana00g000178	0.147079
	Capana00g004012	Capana00g000446	0.1109	Capana01g003109	Capana02g003388	0.149552	Capana08g000122	Capana08g000468	0.152206										Capana08g000122	Capana08g002843	0.135381				Capana08g000122	Capana04g000586	0.207417	Capana00g004012	Capana06g000982	0.146774
	Capana00g004012	Capana05g001801	0.110809	Capana01g003109	Capana07g001506	0.149531	Capana08g000122	Capana00g004999	0.151909										Capana08g000122	Capana04g002405	0.134698				Capana08g000122	Capana04g000159	0.207201	Capana00g004012	Capana10g000175	0.146534
	Capana00g004012	Capana03g002570	0.110769	Capana01g003109	Capana05g001093	0.149221	Capana08g000122	Capana08g001963	0.151485										Capana08g000122	Capana07g001752	0.133272				Capana08g000122	Capana07g002001	0.207043	Capana00g004012	Capana05g000678	0.146413
	Capana00g004012	Capana05g001744	0.110715	Capana01g003109	Capana11g000141	0.148916	Capana08g000122	Capana02g000118	0.150989										Capana08g000122	Capana00g002180	0.13315				Capana08g000122	Capana00g003927	0.207	Capana00g004012	Capana02g000357	0.146389
	Capana00g004012	Capana12g001699	0.110713	Capana01g003109	Capana10g001598	0.14881	Capana08g000122	Capana06g000837	0.15038										Capana08g000122	Capana02g002398	0.132322				Capana08g000122	Capana01g002764	0.206793	Capana00g004012	Capana03g001276	0.14602
	Capana00g004012	Capana11g001993	0.110644	Capana01g003109	Capana01g001447	0.148784	Capana08g000122	Capana07g001214	0.150163										Capana08g000122	Capana08g000481	0.131981				Capana08g000122	Capana03g004508	0.206669	Capana00g004012	Capana08g001712	0.145887
	Capana00g004012	Capana03g001303	0.110641	Capana01g003109	Capana00g004184	0.148729	Capana08g000122	Capana09g000823	0.150029										Capana08g000122	Capana11g000198	0.130848				Capana08g000122	Capana00g003791	0.205914	Capana00g004012	Capana12g002134	0.145879
	Capana00g004012	Capana01g001092	0.110588	Capana01g003109	Capana11g002155	0.148623	Capana08g000122	Capana03g003735	0.14978										Capana08g000122	Capana08g000901	0.130559				Capana08g000122	Capana12g002285	0.2053	Capana00g004012	Capana09g001341	0.14573
	Capana00g004012	Capana10g000299	0.110577	Capana01g003109	Capana00g003460	0.148567	Capana08g000122	Capana07g001135	0.149401										Capana08g000122	Capana12g002133	0.129969				Capana08g000122	Capana00g004777	0.205089	Capana00g004012	Capana04g000435	0.145623
	Capana00g004012	Capana11g000734	0.110561	Capana01g003109	Capana12g002859	0.148556	Capana08g000122	Capana02g000884	0.149192										Capana08g000122	Capana00g001769	0.129737				Capana08g000122	Capana08g002208	0.205002	Capana00g004012	Capana01g001523	0.145476
	Capana00g004012	Capana09g002226	0.110541	Capana01g003109	Capana11g001278	0.148398	Capana08g000122	Capana05g001237	0.149044										Capana08g000122	Capana06g002228	0.128812				Capana08g000122	Capana08g001269	0.204409	Capana00g004012	Capana00g004619	0.145362
	Capana00g004012	Capana11g000390	0.110435	Capana01g003109	Capana07g002009	0.148397	Capana08g000122	Capana10g000053	0.148534										Capana08g000122	Capana11g001881	0.128174				Capana08g000122	Capana03g001728	0.204123	Capana00g004012	Capana08g002457	0.145254
	Capana00g004012	Capana05g001408	0.110375	Capana01g003109	Capana01g004358	0.148333	Capana08g000122	Capana02g003167	0.148393										Capana08g000122	Capana01g000877	0.128141				Capana08g000122	Capana00g002127	0.203797	Capana00g004012	Capana06g002253	0.145071
	Capana00g004012	Capana04g000774	0.110344	Capana01g003109	Capana00g003898	0.148303	Capana08g000122	Capana11g001648	0.148152										Capana08g000122	Capana06g001376	0.127938				Capana08g000122	Capana10g001230	0.203637	Capana00g004012	Capana02g001916	0.145004
	Capana00g004012	Capana03g001067	0.110344	Capana01g003109	Capana06g001285	0.147975	Capana08g000122	Capana04g001686	0.148131										Capana08g000122	Capana01g002393	0.127766				Capana08g000122	Capana03g004491	0.20333	Capana00g004012	Capana04g001746	0.144922
	Capana00g004012	Capana05g000123	0.110302	Capana01g003109	Capana04g000431	0.147924	Capana08g000122	Capana08g000943	0.147978										Capana08g000122	Capana08g002513	0.127766				Capana08g000122	Capana02g003044	0.203311	Capana00g004012	Capana02g001429	0.144714
	Capana00g004012	Capana04g001844	0.110237	Capana01g003109	Capana11g002260	0.147722	Capana08g000122	Capana08g002844	0.147914										Capana08g000122	Capana11g000971	0.127678				Capana08g000122	Capana02g003614	0.203112	Capana00g004012	Capana08g002075	0.144488
	Capana00g004012	Capana02g002810	0.110192	Capana01g003109	Capana10g001626	0.147719	Capana08g000122	Capana04g001402	0.147772										Capana08g000122	Capana07g000480	0.127221				Capana08g000122	Capana10g001273	0.203085	Capana00g004012	Capana08g000918	0.144358
	Capana00g004012	Capana01g003619	0.110191	Capana01g003109	Capana11g002244	0.147609	Capana08g000122	Capana03g002045	0.147496										Capana08g000122	Capana06g001865	0.127155				Capana08g000122	Capana12g000819	0.203083	Capana00g004012	Capana01g002350	0.144236
	Capana00g004012	Capana12g001868	0.110142	Capana01g003109	Capana06g000243	0.147567	Capana08g000122	Capana11g000110	0.147451										Capana08g000122	Capana01g003904	0.126838				Capana08g000122	Capana02g001401	0.202962	Capana00g004012	Capana08g001700	0.144066
	Capana00g004012	Capana02g000448	0.110123	Capana01g003109	Capana03g003805	0.147523	Capana08g000122	Capana04g001690	0.147443										Capana08g000122	Capana08g001728	0.126607				Capana08g000122	Capana12g000370	0.202711	Capana00g004012	Capana00g003322	0.143964
	Capana00g004012	Capana06g000091	0.110069	Capana01g003109	Capana02g003471	0.147336	Capana08g000122	Capana08g001431	0.147433										Capana08g000122	Capana08g001431	0.1264				Capana08g000122	Capana00g004160	0.202607	Capana00g004012	Capana12g001083	0.143864
	Capana00g004012	Capana06g002976	0.109992	Capana01g003109	Capana09g001097	0.146866	Capana08g000122	Capana02g001981	0.147414										Capana08g000122	Capana11g001326	0.125069				Capana08g000122	Capana09g001273	0.202501	Capana00g004012	Capana08g001504	0.143778
	Capana00g004012	Capana11g000079	0.109964	Capana01g003109	Capana06g001661	0.146617	Capana08g000122	Capana04g000630	0.147091										Capana08g000122	Capana09g000803	0.124942				Capana08g000122	Capana02g001144	0.202227	Capana00g004012	Capana06g001598	0.143599
	Capana00g004012	Capana05g000576	0.10996	Capana01g003109	Capana04g001177	0.146324	Capana08g000122	Capana00g003123	0.147049										Capana08g000122	Capana01g000290	0.124794				Capana08g000122	Capana03g000269	0.202176	Capana00g004012	Capana09g000246	0.143355
	Capana00g004012	Capana11g001043	0.109949	Capana01g003109	Capana11g000629	0.146321	Capana08g000122	Capana06g002944	0.146771										Capana08g000122	Capana06g000579	0.124419				Capana08g000122	Capana02g002810	0.201758	Capana00g004012	Capana01g001412	0.142879
	Capana00g004012	Capana05g002299	0.109946	Capana01g003109	Capana06g000051	0.146314	Capana08g000122	Capana00g000742	0.146617										Capana08g000122	Capana03g000025	0.123887				Capana08g000122	Capana06g000095	0.201345	Capana00g004012	Capana12g000732	0.142652
	Capana00g004012	Capana07g001996	0.109773	Capana01g003109	Capana07g002475	0.146209	Capana08g000122	Capana01g002705	0.146516										Capana08g000122	Capana08g001345	0.123819				Capana08g000122	Capana06g000990	0.200958	Capana00g004012	Capana04g000012	0.142623
	Capana00g004012	Capana08g001897	0.109765	Capana01g003109	Capana00g003845	0.145697	Capana08g000122	Capana01g002575	0.146316										Capana08g000122	Capana06g002660	0.123557				Capana08g000122	Capana12g000324	0.200932	Capana00g004012	Capana02g003233	0.142324
	Capana00g004012	Capana07g001101	0.109738	Capana01g003109	Capana09g002076	0.145545	Capana08g000122	Capana06g000925	0.145962										Capana08g000122	Capana08g000069	0.12346				Capana08g000122	Capana04g002900	0.200818	Capana00g004012	Capana08g001531	0.142035
	Capana00g004012	Capana11g000827	0.109734	Capana01g003109	Capana05g002450	0.145468	Capana08g000122	Capana06g000653	0.145883										Capana08g000122	Capana00g003687	0.122157				Capana08g000122	Capana01g003965	0.200723	Capana00g004012	Capana00g002928	0.141901
	Capana00g004012	Capana02g002092	0.109727	Capana01g003109	Capana02g002151	0.145453	Capana08g000122	Capana08g001813	0.145717										Capana08g000122	Capana00g003049	0.121478				Capana08g000122	Capana06g001935	0.200667	Capana00g004012	Capana03g000074	0.141897
	Capana00g004012	Capana02g002771	0.109723	Capana01g003109	Capana08g002002	0.145333	Capana08g000122	Capana01g001708	0.145651										Capana08g000122	Capana01g001191	0.121255				Capana08g000122	Capana10g002260	0.200265	Capana00g004012	Capana01g001167	0.141809
	Capana00g004012	Capana12g000163	0.109688	Capana01g003109	Capana04g001493	0.145325	Capana08g000122	Capana10g000322	0.145453										Capana08g000122	Capana04g001690	0.121112				Capana08g000122	Capana07g000317	0.200002	Capana00g004012	Capana00g004083	0.141579
	Capana00g004012	Capana09g000124	0.109614	Capana01g003109	Capana08g001268	0.145219	Capana08g000122	Capana04g000862	0.145306										Capana08g000122	Capana07g002223	0.120827				Capana08g000122	Capana00g002752	0.199702	Capana00g004012	Capana01g004081	0.14142
	Capana00g004012	Capana12g002825	0.109573	Capana01g003109	Capana07g000253	0.145123	Capana08g000122	Capana09g001146	0.145027										Capana08g000122	Capana02g000261	0.120356				Capana08g000122	Capana02g002738	0.199525	Capana00g004012	Capana04g000428	0.14141
	Capana00g004012	Capana08g001383	0.109562	Capana01g003109	Capana02g001337	0.145019	Capana08g000122	Capana06g001569	0.144998										Capana08g000122	Capana03g000315	0.120153				Capana08g000122	Capana08g002323	0.199447	Capana00g004012	Capana08g000953	0.141026
	Capana00g004012	Capana04g002859	0.109561	Capana01g003109	Capana04g000259	0.144946	Capana08g000122	Capana03g000756	0.144668										Capana08g000122	Capana05g001417	0.118607				Capana08g000122	Capana02g001365	0.199438	Capana00g004012	Capana01g000832	0.140968
	Capana00g004012	Capana11g001619	0.109557	Capana01g003109	Capana01g000364	0.144933	Capana08g000122	Capana00g004845	0.144617										Capana08g000122	Capana04g000774	0.118366				Capana08g000122	Capana08g002155	0.199191	Capana00g004012	Capana05g000837	0.140928
	Capana00g004012	Capana00g004464	0.10954	Capana01g003109	Capana04g002585	0.144791	Capana08g000122	Capana01g003461	0.144329										Capana08g000122	Capana09g001374	0.11831				Capana08g000122	Capana01g001284	0.19901	Capana00g004012	Capana08g002255	0.140848
	Capana00g004012	Capana01g002401	0.109316	Capana01g003109	Capana04g001736	0.144719	Capana08g000122	Capana02g001162	0.144263										Capana08g000122	Capana01g003620	0.118155				Capana08g000122	Capana01g000607	0.198412	Capana00g004012	Capana00g005109	0.140815
	Capana00g004012	Capana06g002983	0.109218	Capana01g003109	Capana02g003349	0.1447	Capana08g000122	Capana00g002748	0.144255										Capana08g000122	Capana08g000157	0.116939				Capana08g000122	Capana02g001326	0.198257	Capana00g004012	Capana12g001109	0.14071
	Capana00g004012	Capana03g004415	0.109217	Capana01g003109	Capana00g002741	0.14454	Capana08g000122	Capana00g004936	0.144219										Capana08g000122	Capana02g000703	0.116784				Capana08g000122	Capana03g003732	0.197576	Capana00g004012	Capana06g001438	0.14034
	Capana00g004012	Capana07g001441	0.109187	Capana01g003109	Capana03g000706	0.144234	Capana08g000122	Capana02g003094	0.143941										Capana08g000122	Capana11g000988	0.116554				Capana08g000122	Capana11g000629	0.197427	Capana00g004012	Capana04g001162	0.140289
	Capana00g004012	Capana11g001152	0.109176	Capana01g003109	Capana00g003300	0.14418	Capana08g000122	Capana10g001109	0.143674										Capana08g000122	Capana11g001152	0.116366				Capana08g000122	Capana05g002212	0.197413	Capana00g004012	Capana05g002543	0.140041
	Capana00g004012	Capana05g001076	0.109092	Capana01g003109	Capana02g003543	0.143302	Capana08g000122	Capana06g000939	0.143118										Capana08g000122	Capana02g002395	0.115981				Capana08g000122	Capana02g002115	0.197336	Capana00g004012	Capana12g000536	0.139929
	Capana00g004012	Capana04g002042	0.109091	Capana01g003109	Capana06g001396	0.143157	Capana08g000122	Capana01g001514	0.142781										Capana08g000122	Capana05g002330	0.11578				Capana08g000122	Capana06g000635	0.196603	Capana00g004012	Capana02g002869	0.139615
	Capana00g004012	Capana11g000091	0.10902	Capana01g003109	Capana07g001870	0.143062	Capana08g000122	Capana11g001481	0.142727										Capana08g000122	Capana04g000377	0.115358				Capana08g000122	Capana02g003675	0.196512	Capana00g004012	Capana06g002471	0.139474
	Capana00g004012	Capana09g000803	0.108976	Capana01g003109	Capana11g000472	0.142909	Capana08g000122	Capana00g003785	0.142689										Capana08g000122	Capana10g001884	0.115284				Capana08g000122	Capana06g001746	0.196024	Capana00g004012	Capana01g000107	0.139402
	Capana00g004012	Capana00g002757	0.10886	Capana01g003109	Capana04g000525	0.142836	Capana08g000122	Capana12g002321	0.142168										Capana08g000122	Capana04g002601	0.115148				Capana08g000122	Capana03g001269	0.195788	Capana00g004012	Capana04g002769	0.139373
	Capana00g004012	Capana02g003601	0.108859	Capana01g003109	Capana04g000969	0.142798	Capana08g000122	Capana01g004367	0.141912										Capana08g000122	Capana12g000987	0.115059				Capana08g000122	Capana07g002157	0.195036	Capana00g004012	Capana02g003461	0.139287
	Capana00g004012	Capana06g001818	0.10883	Capana01g003109	Capana06g001517	0.142797	Capana08g000122	Capana05g002562	0.141512										Capana08g000122	Capana08g000335	0.115051				Capana08g000122	Capana03g003606	0.194714	Capana00g004012	Capana08g001201	0.139186
	Capana00g004012	Capana10g000017	0.108782	Capana01g003109	Capana00g004735	0.142736	Capana08g000122	Capana11g000115	0.141333										Capana08g000122	Capana12g001015	0.114489				Capana08g000122	Capana00g004237	0.194659	Capana00g004012	Capana12g001268	0.139113
	Capana00g004012	Capana08g002605	0.108764	Capana01g003109	Capana01g002756	0.142637	Capana08g000122	Capana11g000880	0.141253										Capana08g000122	Capana06g002245	0.114482				Capana08g000122	Capana08g002482	0.194589	Capana00g004012	Capana06g001046	0.139098
	Capana00g004012	Capana02g003344	0.108664	Capana01g003109	Capana06g001678	0.141884	Capana08g000122	Capana02g003612	0.141227										Capana08g000122	Capana08g000482	0.113538				Capana08g000122	Capana11g000245	0.194155	Capana00g004012	Capana04g000792	0.138981
	Capana00g004012	Capana08g002289	0.108655	Capana01g003109	Capana02g002737	0.141771	Capana08g000122	Capana03g001123	0.140903										Capana08g000122	Capana01g001714	0.113511				Capana08g000122	Capana07g000909	0.193705	Capana00g004012	Capana01g003149	0.138669
	Capana00g004012	Capana12g001248	0.10865	Capana01g003109	Capana09g001864	0.141527	Capana08g000122	Capana04g001884	0.140568										Capana08g000122	Capana07g000540	0.113366				Capana08g000122	Capana01g003640	0.193641	Capana00g004012	Capana09g002358	0.138661
	Capana00g004012	Capana10g002461	0.108636	Capana01g003109	Capana00g001366	0.141352	Capana08g000122	Capana00g002531	0.140455										Capana08g000122	Capana03g001758	0.113254				Capana08g000122	Capana10g000102	0.19363	Capana00g004012	Capana11g002372	0.138616
	Capana00g004012	Capana11g000659	0.108598	Capana01g003109	Capana11g000203	0.14133	Capana08g000122	Capana07g002030	0.140304										Capana08g000122	Capana05g000013	0.112946				Capana08g000122	Capana08g001520	0.193352	Capana00g004012	Capana06g002316	0.138563
	Capana00g004012	Capana11g000907	0.108579	Capana01g003109	Capana10g001922	0.141279	Capana08g000122	Capana02g002898	0.140025										Capana08g000122	Capana09g002299	0.112867				Capana08g000122	Capana01g000097	0.193331	Capana00g004012	Capana05g000584	0.13843
	Capana00g004012	Capana05g001487	0.108556	Capana01g003109	Capana02g000866	0.141105	Capana08g000122	Capana00g000178	0.13986										Capana08g000122	Capana04g000828	0.112455				Capana08g000122	Capana03g000115	0.19285	Capana00g004012	Capana08g000523	0.137978
	Capana00g004012	Capana01g001392	0.108528	Capana01g003109	Capana12g002312	0.141082	Capana08g000122	Capana01g004089	0.139534										Capana08g000122	Capana01g002630	0.112162				Capana08g000122	Capana08g001758	0.192761	Capana00g004012	Capana09g001726	0.137936
	Capana00g004012	Capana11g000077	0.108525	Capana01g003109	Capana05g001694	0.140887	Capana08g000122	Capana03g000898	0.139462										Capana08g000122	Capana05g000721	0.112149				Capana08g000122	Capana09g002328	0.192112	Capana00g004012	Capana01g004258	0.137784
	Capana00g004012	Capana07g001735	0.1085	Capana01g003109	Capana06g002109	0.140644	Capana08g000122	Capana01g003619	0.139353										Capana08g000122	Capana00g002273	0.111679				Capana08g000122	Capana02g003149	0.191233	Capana00g004012	Capana01g003065	0.137651
	Capana00g004012	Capana01g000772	0.108474	Capana01g003109	Capana02g000892	0.140568	Capana08g000122	Capana03g004368	0.139338										Capana08g000122	Capana01g001320	0.111509				Capana08g000122	Capana01g003237	0.191041	Capana00g004012	Capana07g001507	0.137376
	Capana00g004012	Capana10g000293	0.108363	Capana01g003109	Capana07g000221	0.140215	Capana08g000122	Capana03g004051	0.139265										Capana08g000122	Capana01g003452	0.110876				Capana08g000122	Capana11g000070	0.190043	Capana00g004012	Capana06g000363	0.137268
	Capana00g004012	Capana02g001980	0.108363	Capana01g003109	Capana00g002627	0.139985	Capana08g000122	Capana00g000130	0.138813										Capana08g000122	Capana03g001114	0.110759				Capana08g000122	Capana03g004630	0.189675	Capana00g004012	Capana12g002061	0.136862
	Capana00g004012	Capana01g002305	0.108312	Capana01g003109	Capana05g000428	0.139968	Capana08g000122	Capana08g000236	0.138661										Capana08g000122	Capana02g003597	0.110715				Capana08g000122	Capana03g001465	0.18933	Capana00g004012	Capana04g001935	0.136777
	Capana00g004012	Capana03g001919	0.108309	Capana01g003109	Capana02g001321	0.139786	Capana08g000122	Capana04g001555	0.138555										Capana08g000122	Capana00g002838	0.110697				Capana08g000122	Capana01g004119	0.189232	Capana00g004012	Capana10g001213	0.136698
	Capana00g004012	Capana01g000671	0.108298	Capana01g003109	Capana01g001411	0.139752	Capana08g000122	Capana07g000947	0.138457										Capana08g000122	Capana06g000993	0.110529				Capana08g000122	Capana00g003663	0.188769	Capana00g004012	Capana10g000919	0.136696
	Capana00g004012	Capana07g000770	0.108249	Capana01g003109	Capana11g002049	0.139417	Capana08g000122	Capana04g001962	0.138444										Capana08g000122	Capana08g002002	0.109551				Capana08g000122	Capana07g000461	0.188752	Capana00g004012	Capana05g001198	0.136526
	Capana00g004012	Capana10g002315	0.108233	Capana01g003109	Capana10g000684	0.139368	Capana08g000122	Capana01g003315	0.13841										Capana08g000122	Capana12g001769	0.109232				Capana08g000122	Capana01g003855	0.188526	Capana00g004012	Capana01g002401	0.13645
	Capana00g004012	Capana12g000497	0.108162	Capana01g003109	Capana09g000484	0.13926	Capana08g000122	Capana03g001165	0.137827										Capana08g000122	Capana00g004717	0.109167				Capana08g000122	Capana02g003251	0.188485	Capana00g004012	Capana09g000564	0.136445
	Capana00g004012	Capana11g000916	0.10814	Capana01g003109	Capana11g001206	0.139195	Capana08g000122	Capana04g000669	0.137596										Capana08g000122	Capana03g002946	0.108987				Capana08g000122	Capana01g003963	0.188343	Capana00g004012	Capana06g003063	0.136268
	Capana00g004012	Capana12g001368	0.108123	Capana01g003109	Capana03g001707	0.139159	Capana08g000122	Capana02g001350	0.137534										Capana08g000122	Capana00g002131	0.108798				Capana08g000122	Capana02g002298	0.188112	Capana00g004012	Capana10g002184	0.135917
	Capana00g004012	Capana02g003500	0.108101	Capana01g003109	Capana00g004543	0.139035	Capana08g000122	Capana00g003392	0.137019										Capana08g000122	Capana04g001402	0.108218				Capana08g000122	Capana06g000057	0.187794	Capana00g004012	Capana06g000437	0.135742
	Capana00g004012	Capana10g001534	0.108087	Capana01g003109	Capana01g000005	0.139018	Capana08g000122	Capana09g002180	0.136875										Capana08g000122	Capana03g004344	0.107149				Capana08g000122	Capana11g000063	0.187789	Capana00g004012	Capana12g000700	0.135532
	Capana00g004012	Capana04g000113	0.108018	Capana01g003109	Capana02g001313	0.138975	Capana08g000122	Capana12g000822	0.136868										Capana08g000122	Capana10g000322	0.10706				Capana08g000122	Capana02g002736	0.187627	Capana00g004012	Capana07g000888	0.135503
	Capana00g004012	Capana08g000080	0.108012	Capana01g003109	Capana08g001119	0.138673	Capana08g000122	Capana01g002631	0.136773										Capana08g000122	Capana08g001178	0.106935				Capana08g000122	Capana00g004311	0.187577	Capana00g004012	Capana01g000308	0.135481
	Capana00g004012	Capana00g004680	0.107937	Capana01g003109	Capana10g000919	0.138348	Capana08g000122	Capana12g002142	0.136771										Capana08g000122	Capana08g002485	0.106872				Capana08g000122	Capana02g003074	0.187341	Capana00g004012	Capana04g001749	0.13543
	Capana00g004012	Capana03g002481	0.107924	Capana01g003109	Capana08g001243	0.138268	Capana08g000122	Capana12g000428	0.136472										Capana08g000122	Capana08g000175	0.106606				Capana08g000122	Capana08g001486	0.187077	Capana00g004012	Capana11g000365	0.135191
	Capana00g004012	Capana03g004344	0.107867	Capana01g003109	Capana04g000476	0.137923	Capana08g000122	Capana10g002508	0.136269										Capana08g000122	Capana11g001554	0.106467				Capana08g000122	Capana07g001982	0.187028	Capana00g004012	Capana06g000837	0.135143
	Capana00g004012	Capana07g000584	0.107813	Capana01g003109	Capana02g000251	0.137876	Capana08g000122	Capana02g002447	0.136137										Capana08g000122	Capana10g001914	0.106437				Capana08g000122	Capana02g002967	0.1869	Capana00g004012	Capana07g000211	0.134799
	Capana00g004012	Capana00g001028	0.10779	Capana01g003109	Capana05g001768	0.137837	Capana08g000122	Capana02g000965	0.136024										Capana08g000122	Capana05g001224	0.105929				Capana08g000122	Capana03g003676	0.186812	Capana00g004012	Capana08g000535	0.134715
	Capana00g004012	Capana10g002451	0.107765	Capana01g003109	Capana04g001162	0.137721	Capana08g000122	Capana00g002757	0.135907										Capana08g000122	Capana05g001198	0.105854				Capana08g000122	Capana00g002255	0.186657	Capana00g004012	Capana01g000964	0.134637
	Capana00g004012	Capana00g001591	0.107651	Capana01g003109	Capana11g001372	0.13751	Capana08g000122	Capana12g001777	0.135877										Capana08g000122	Capana00g002076	0.105829				Capana08g000122	Capana00g003024	0.18662	Capana00g004012	Capana01g004276	0.13447
	Capana00g004012	Capana01g003189	0.107639	Capana01g003109	Capana07g002282	0.137432	Capana08g000122	Capana08g001378	0.135148										Capana08g000122	Capana11g000692	0.105511				Capana08g000122	Capana11g000513	0.185926	Capana00g004012	Capana09g001399	0.134213
	Capana00g004012	Capana02g000095	0.107616	Capana01g003109	Capana11g000811	0.137205	Capana08g000122	Capana07g001960	0.135132										Capana08g000122	Capana11g000439	0.105335				Capana08g000122	Capana11g001278	0.185587	Capana00g004012	Capana03g000635	0.13396
	Capana00g004012	Capana08g002124	0.107592	Capana01g003109	Capana01g000174	0.137084	Capana08g000122	Capana01g003171	0.134556										Capana08g000122	Capana11g000077	0.105252				Capana08g000122	Capana10g001396	0.185161	Capana00g004012	Capana02g001435	0.13393
	Capana00g004012	Capana00g001337	0.107553	Capana01g003109	Capana10g002168	0.137069	Capana08g000122	Capana06g001729	0.134539										Capana08g000122	Capana04g001865	0.105244				Capana08g000122	Capana01g004430	0.185066	Capana00g004012	Capana10g000425	0.133908
	Capana00g004012	Capana00g005106	0.107462	Capana01g003109	Capana03g002619	0.137046	Capana08g000122	Capana00g002860	0.13414										Capana08g000122	Capana02g000781	0.10524				Capana08g000122	Capana04g002861	0.185063	Capana00g004012	Capana02g000230	0.133846
	Capana00g004012	Capana12g000186	0.107433	Capana01g003109	Capana07g001873	0.137028	Capana08g000122	Capana10g002438	0.133979										Capana08g000122	Capana06g002159	0.10508				Capana08g000122	Capana02g003591	0.18434	Capana00g004012	Capana11g000040	0.133303
	Capana00g004012	Capana10g001706	0.107415	Capana01g003109	Capana01g002633	0.13699	Capana08g000122	Capana06g002439	0.133964										Capana08g000122	Capana05g000367	0.10506				Capana08g000122	Capana04g000687	0.183895	Capana00g004012	Capana10g001273	0.13306
	Capana00g004012	Capana06g001751	0.107385	Capana01g003109	Capana06g000155	0.136927	Capana08g000122	Capana08g000710	0.133365										Capana08g000122	Capana00g003818	0.105016				Capana08g000122	Capana12g001140	0.183765	Capana00g004012	Capana06g000700	0.132968
	Capana00g004012	Capana12g002223	0.107357	Capana01g003109	Capana04g001480	0.136898	Capana08g000122	Capana01g004396	0.132108										Capana08g000122	Capana01g000968	0.104779				Capana08g000122	Capana12g000266	0.183762	Capana00g004012	Capana00g001373	0.132826
	Capana00g004012	Capana02g002426	0.107256	Capana01g003109	Capana03g001342	0.136891	Capana08g000122	Capana08g002320	0.132083										Capana08g000122	Capana07g002154	0.104581				Capana08g000122	Capana07g001120	0.183042	Capana00g004012	Capana12g000335	0.132495
	Capana00g004012	Capana12g000246	0.107149	Capana01g003109	Capana09g000429	0.136827	Capana08g000122	Capana05g001941	0.132057										Capana08g000122	Capana12g002490	0.104202				Capana08g000122	Capana11g002155	0.1829	Capana00g004012	Capana01g001243	0.132281
	Capana00g004012	Capana00g000996	0.1071	Capana01g003109	Capana00g003791	0.136715	Capana08g000122	Capana11g000116	0.131976										Capana08g000122	Capana00g002436	0.104044				Capana08g000122	Capana03g002685	0.18289	Capana00g004012	Capana03g004202	0.132252
	Capana00g004012	Capana05g000436	0.107085	Capana01g003109	Capana11g001463	0.136705	Capana08g000122	Capana12g001515	0.131883										Capana08g000122	Capana03g004545	0.103994				Capana08g000122	Capana11g002248	0.182809	Capana00g004012	Capana07g001116	0.132107
	Capana00g004012	Capana00g000612	0.107084	Capana01g003109	Capana10g001192	0.136409	Capana08g000122	Capana00g004009	0.131542										Capana08g000122	Capana03g000995	0.103699				Capana08g000122	Capana00g002970	0.182702	Capana00g004012	Capana12g000428	0.132089
	Capana00g004012	Capana00g001767	0.10705	Capana01g003109	Capana07g002235	0.136378	Capana08g000122	Capana00g004464	0.131505										Capana08g000122	Capana11g000907	0.103191				Capana08g000122	Capana03g000175	0.182586	Capana00g004012	Capana12g001435	0.132076
	Capana00g004012	Capana00g002897	0.10703	Capana01g003109	Capana08g000157	0.136344	Capana08g000122	Capana00g000405	0.131485										Capana08g000122	Capana07g000638	0.103169				Capana08g000122	Capana09g001861	0.182545	Capana00g004012	Capana05g002337	0.131999
	Capana00g004012	Capana04g000275	0.107002	Capana01g003109	Capana12g002230	0.136246	Capana08g000122	Capana11g002252	0.131341										Capana08g000122	Capana00g004711	0.10316				Capana08g000122	Capana02g002812	0.181986	Capana00g004012	Capana04g001753	0.131686
	Capana00g004012	Capana00g003341	0.107001	Capana01g003109	Capana08g001278	0.135814	Capana08g000122	Capana11g000113	0.130809										Capana08g000122	Capana08g000975	0.102776				Capana08g000122	Capana06g001041	0.181803	Capana00g004012	Capana09g001247	0.131569
	Capana00g004012	Capana08g000930	0.10697	Capana01g003109	Capana09g002152	0.135755	Capana08g000122	Capana07g000395	0.130518										Capana08g000122	Capana03g000598	0.102749				Capana08g000122	Capana12g000046	0.18178	Capana00g004012	Capana04g000774	0.131396
	Capana00g004012	Capana07g001013	0.106966	Capana01g003109	Capana00g004517	0.135687	Capana08g000122	Capana05g000680	0.130287										Capana08g000122	Capana06g002399	0.102588				Capana08g000122	Capana09g002053	0.181505	Capana00g004012	Capana08g000321	0.1313
	Capana00g004012	Capana12g000130	0.106936	Capana01g003109	Capana07g001653	0.135667	Capana08g000122	Capana01g004302	0.130014										Capana08g000122	Capana04g001870	0.10185				Capana08g000122	Capana11g000365	0.1814	Capana00g004012	Capana01g001688	0.13117
	Capana00g004012	Capana08g001536	0.106906	Capana01g003109	Capana11g000188	0.135587	Capana08g000122	Capana00g003338	0.12979										Capana08g000122	Capana02g000354	0.101294				Capana08g000122	Capana07g001950	0.181236	Capana00g004012	Capana03g001073	0.131074
	Capana00g004012	Capana02g002551	0.106874	Capana01g003109	Capana12g000079	0.135444	Capana08g000122	Capana00g004943	0.129402										Capana08g000122	Capana09g001304	0.101281				Capana08g000122	Capana03g001329	0.181125	Capana00g004012	Capana03g001342	0.13105
	Capana00g004012	Capana12g002313	0.106765	Capana01g003109	Capana02g003386	0.135261	Capana08g000122	Capana06g001732	0.129336										Capana08g000122	Capana01g002553	0.101169				Capana08g000122	Capana08g000570	0.181066	Capana00g004012	Capana08g002076	0.130992
	Capana00g004012	Capana00g000134	0.106671	Capana01g003109	Capana05g001032	0.135204	Capana08g000122	Capana03g000710	0.129281										Capana08g000122	Capana04g001723	0.101146				Capana08g000122	Capana00g001885	0.180974	Capana00g004012	Capana11g000928	0.130873
	Capana00g004012	Capana05g000332	0.106606	Capana01g003109	Capana03g003630	0.135193	Capana08g000122	Capana06g001800	0.129247										Capana08g000122	Capana00g001758	0.101117				Capana08g000122	Capana01g001340	0.180659	Capana00g004012	Capana05g000151	0.130774
	Capana00g004012	Capana08g000960	0.106573	Capana01g003109	Capana01g004107	0.135102	Capana08g000122	Capana00g001758	0.129195										Capana08g000122	Capana04g001738	0.101014				Capana08g000122	Capana03g000598	0.180157	Capana00g004012	Capana09g001034	0.130761
	Capana00g004012	Capana12g002542	0.106551	Capana01g003109	Capana00g005106	0.134955	Capana08g000122	Capana10g001182	0.128872										Capana08g000122	Capana01g002272	0.100852				Capana08g000122	Capana03g001913	0.180015	Capana00g004012	Capana09g000786	0.130573
	Capana00g004012	Capana03g000735	0.106537	Capana01g003109	Capana10g000761	0.134706	Capana08g000122	Capana00g000929	0.128773										Capana08g000122	Capana03g003025	0.100736				Capana08g000122	Capana06g002269	0.179958	Capana00g004012	Capana03g003600	0.130366
	Capana00g004012	Capana08g000626	0.106494	Capana01g003109	Capana12g001382	0.134441	Capana08g000122	Capana12g000665	0.128667										Capana08g000122	Capana09g001418	0.10049				Capana08g000122	Capana07g001711	0.179912	Capana00g004012	Capana01g002901	0.130342
	Capana00g004012	Capana03g000474	0.106391	Capana01g003109	Capana04g002410	0.134426	Capana08g000122	Capana11g000045	0.128539										Capana08g000122	Capana11g000236	0.100428				Capana08g000122	Capana00g003133	0.179887	Capana00g004012	Capana09g000586	0.13007
	Capana00g004012	Capana10g001888	0.106341	Capana01g003109	Capana00g003510	0.134405	Capana08g000122	Capana07g000941	0.127933										Capana08g000122	Capana01g003171	0.100256				Capana08g000122	Capana08g002027	0.179778	Capana00g004012	Capana11g001938	0.129777
	Capana00g004012	Capana11g000064	0.106303	Capana01g003109	Capana12g002053	0.134177	Capana08g000122	Capana10g002318	0.127855										Capana08g000122	Capana05g001083	0.100078				Capana08g000122	Capana01g004108	0.178848	Capana00g004012	Capana00g002370	0.129673
	Capana00g004012	Capana05g000204	0.106291	Capana01g003109	Capana07g001814	0.134007	Capana08g000122	Capana01g002868	0.127835										Capana08g000123	Capana10g000226	0.275413				Capana08g000122	Capana00g002932	0.178827	Capana00g004012	Capana03g000536	0.129472
	Capana00g004012	Capana08g001532	0.106289	Capana01g003109	Capana02g002133	0.133809	Capana08g000122	Capana00g001541	0.127361										Capana08g000123	Capana01g001319	0.270375				Capana08g000122	Capana11g002205	0.17876	Capana00g004012	Capana02g003438	0.129273
	Capana00g004012	Capana10g000102	0.106254	Capana01g003109	Capana00g000104	0.133768	Capana08g000122	Capana02g000182	0.127249										Capana08g000123	Capana08g002485	0.265768				Capana08g000122	Capana03g001034	0.178757	Capana00g004012	Capana11g002155	0.12926
	Capana00g004012	Capana00g004213	0.106242	Capana01g003109	Capana05g000498	0.133698	Capana08g000122	Capana08g000930	0.127201										Capana08g000123	Capana00g003050	0.264298				Capana08g000122	Capana09g000559	0.178673	Capana00g004012	Capana12g000987	0.129222
	Capana00g004012	Capana02g001432	0.106185	Capana01g003109	Capana01g003242	0.133667	Capana08g000122	Capana10g001104	0.127136										Capana08g000123	Capana02g001432	0.264206				Capana08g000122	Capana01g003002	0.178558	Capana00g004012	Capana06g000721	0.129065
	Capana00g004012	Capana06g000571	0.106146	Capana01g003109	Capana03g000032	0.133514	Capana08g000122	Capana03g002890	0.126975										Capana08g000123	Capana00g004717	0.264149				Capana08g000122	Capana05g002413	0.178392	Capana00g004012	Capana06g002069	0.12883
	Capana00g004012	Capana02g002457	0.106116	Capana01g003109	Capana11g001487	0.133498	Capana08g000122	Capana08g000018	0.126629										Capana08g000123	Capana11g000971	0.26107				Capana08g000122	Capana09g001815	0.178382	Capana00g004012	Capana03g000847	0.128807
	Capana00g004012	Capana06g000721	0.106109	Capana01g003109	Capana01g002790	0.133399	Capana08g000122	Capana03g000108	0.126163										Capana08g000123	Capana12g001849	0.256072				Capana08g000122	Capana08g001844	0.178283	Capana00g004012	Capana03g003805	0.12876
	Capana00g004012	Capana02g002397	0.106076	Capana01g003109	Capana02g002008	0.133212	Capana08g000122	Capana01g002346	0.125953										Capana08g000123	Capana00g002228	0.256064				Capana08g000122	Capana02g001792	0.178167	Capana00g004012	Capana01g001087	0.128618
	Capana00g004012	Capana01g003643	0.10598	Capana01g003109	Capana01g003965	0.133049	Capana08g000122	Capana08g001153	0.125891										Capana08g000123	Capana00g001769	0.253659				Capana08g000122	Capana02g002404	0.177909	Capana00g004012	Capana01g004328	0.128061
	Capana00g004012	Capana12g001601	0.10595	Capana01g003109	Capana12g002378	0.133041	Capana08g000122	Capana09g000779	0.12548										Capana08g000123	Capana03g002946	0.252932				Capana08g000122	Capana05g002056	0.177705	Capana00g004012	Capana07g000970	0.127947
	Capana00g004012	Capana02g001106	0.105945	Capana01g003109	Capana08g002075	0.133022	Capana08g000122	Capana07g001167	0.125353										Capana08g000123	Capana05g000721	0.250936				Capana08g000122	Capana08g002404	0.177689	Capana00g004012	Capana03g001099	0.127916
	Capana00g004012	Capana06g000575	0.105924	Capana01g003109	Capana12g000659	0.133005	Capana08g000122	Capana01g001768	0.125119										Capana08g000123	Capana12g002798	0.250501				Capana08g000122	Capana08g002810	0.177628	Capana00g004012	Capana03g002734	0.127778
	Capana00g004012	Capana08g002388	0.105915	Capana01g003109	Capana02g001807	0.13298	Capana08g000122	Capana01g003017	0.124612										Capana08g000123	Capana09g001418	0.249077				Capana08g000122	Capana02g003466	0.177168	Capana00g004012	Capana11g001487	0.127494
	Capana00g004012	Capana00g001757	0.105905	Capana01g003109	Capana03g000549	0.132961	Capana08g000122	Capana02g000592	0.124271										Capana08g000123	Capana08g001052	0.247574				Capana08g000122	Capana00g002790	0.177052	Capana00g004012	Capana03g004142	0.127491
	Capana00g004012	Capana06g002247	0.105895	Capana01g003109	Capana03g001744	0.132961	Capana08g000122	Capana00g001028	0.124106										Capana08g000123	Capana02g002590	0.247349				Capana08g000122	Capana01g000984	0.176967	Capana00g004012	Capana03g001052	0.127422
	Capana00g004012	Capana08g002320	0.105894	Capana01g003109	Capana08g001758	0.132765	Capana08g000122	Capana02g002373	0.124029										Capana08g000123	Capana08g000069	0.245809				Capana08g000122	Capana08g002537	0.176581	Capana00g004012	Capana11g002178	0.127415
	Capana00g004012	Capana04g001690	0.105768	Capana01g003109	Capana08g001176	0.13255	Capana08g000122	Capana04g001908	0.123942										Capana08g000123	Capana04g000828	0.245339				Capana08g000122	Capana02g001199	0.176418	Capana00g004012	Capana06g000275	0.127412
	Capana00g004012	Capana09g001058	0.105742	Capana01g003109	Capana01g000476	0.132482	Capana08g000122	Capana11g001905	0.123833										Capana08g000123	Capana11g001326	0.242475				Capana08g000122	Capana04g001095	0.176393	Capana00g004012	Capana01g003430	0.127407
	Capana00g004012	Capana12g002506	0.105702	Capana01g003109	Capana07g000528	0.132414	Capana08g000122	Capana08g000481	0.123742										Capana08g000123	Capana02g002869	0.241228				Capana08g000122	Capana01g001167	0.17624	Capana00g004012	Capana03g002836	0.126957
	Capana00g004012	Capana08g000542	0.105636	Capana01g003109	Capana12g001023	0.132355	Capana08g000122	Capana11g001705	0.123266										Capana08g000123	Capana02g003439	0.240353				Capana08g000122	Capana08g001119	0.176176	Capana00g004012	Capana05g000427	0.126914
	Capana00g004012	Capana07g000278	0.105598	Capana01g003109	Capana03g004274	0.132216	Capana08g000122	Capana03g001068	0.123232										Capana08g000123	Capana05g000013	0.239039				Capana08g000122	Capana03g002215	0.176113	Capana00g004012	Capana07g002209	0.126725
	Capana00g004012	Capana00g003818	0.105504	Capana01g003109	Capana05g002095	0.132102	Capana08g000122	Capana06g000410	0.122801										Capana08g000123	Capana04g001871	0.238561				Capana08g000122	Capana03g004530	0.176087	Capana00g004012	Capana10g001066	0.126659
	Capana00g004012	Capana05g001020	0.105495	Capana01g003109	Capana06g000393	0.131994	Capana08g000122	Capana04g001935	0.122774										Capana08g000123	Capana00g002838	0.236752				Capana08g000122	Capana10g001221	0.176051	Capana00g004012	Capana02g002009	0.126644
	Capana00g004012	Capana03g001938	0.105481	Capana01g003109	Capana02g001287	0.131895	Capana08g000122	Capana03g001911	0.122703										Capana08g000123	Capana09g001236	0.233156				Capana08g000122	Capana01g001087	0.176002	Capana00g004012	Capana01g003168	0.12654
	Capana00g004012	Capana03g003026	0.105468	Capana01g003109	Capana11g002039	0.131821	Capana08g000122	Capana09g002404	0.122565										Capana08g000123	Capana02g002398	0.232789				Capana08g000122	Capana05g002214	0.175894	Capana00g004012	Capana01g004117	0.126504
	Capana00g004012	Capana03g000373	0.105464	Capana01g003109	Capana10g000073	0.131818	Capana08g000122	Capana04g001865	0.122551										Capana08g000123	Capana06g002660	0.232441				Capana08g000122	Capana08g002585	0.175577	Capana00g004012	Capana00g004887	0.126502
	Capana00g004012	Capana03g000333	0.105433	Capana01g003109	Capana12g000283	0.131807	Capana08g000122	Capana02g003461	0.122445										Capana08g000123	Capana00g004936	0.232234				Capana08g000122	Capana03g003899	0.175547	Capana00g004012	Capana08g000040	0.126501
	Capana00g004012	Capana04g002601	0.105412	Capana01g003109	Capana07g001015	0.131727	Capana08g000122	Capana08g000601	0.12224										Capana08g000123	Capana06g000993	0.231955				Capana08g000122	Capana00g005021	0.1754	Capana00g004012	Capana04g000909	0.126425
	Capana00g004012	Capana03g001652	0.105409	Capana01g003109	Capana10g000187	0.131678	Capana08g000122	Capana10g002225	0.122237										Capana08g000123	Capana08g000308	0.230759				Capana08g000122	Capana11g000203	0.174955	Capana00g004012	Capana02g002166	0.126249
	Capana00g004012	Capana03g003087	0.105397	Capana01g003109	Capana06g001160	0.131584	Capana08g000122	Capana12g002716	0.122236										Capana08g000123	Capana08g000335	0.230323				Capana08g000122	Capana06g000273	0.174669	Capana00g004012	Capana05g000444	0.126141
	Capana00g004012	Capana08g001715	0.105373	Capana01g003109	Capana06g001525	0.131507	Capana08g000122	Capana06g002262	0.122083										Capana08g000123	Capana02g001970	0.229043				Capana08g000122	Capana01g000540	0.174604	Capana00g004012	Capana07g000964	0.125558
	Capana00g004012	Capana09g001124	0.105296	Capana01g003109	Capana07g000461	0.131407	Capana08g000122	Capana03g003415	0.121877										Capana08g000123	Capana07g000540	0.228401				Capana08g000122	Capana02g002467	0.174333	Capana00g004012	Capana04g001555	0.12551
	Capana00g004012	Capana03g000485	0.105291	Capana01g003109	Capana03g001569	0.131241	Capana08g000122	Capana03g001758	0.121866										Capana08g000123	Capana00g002076	0.228002				Capana08g000122	Capana03g003895	0.17412	Capana00g004012	Capana05g001794	0.125267
	Capana00g004012	Capana01g002076	0.105211	Capana01g003109	Capana03g001759	0.131112	Capana08g000122	Capana06g002983	0.121772										Capana08g000123	Capana12g001696	0.226594				Capana08g000122	Capana06g001001	0.173649	Capana00g004012	Capana01g002154	0.125248
	Capana00g004012	Capana01g002721	0.1052	Capana01g003109	Capana00g002952	0.131051	Capana08g000122	Capana02g000139	0.121758										Capana08g000123	Capana05g001417	0.226364				Capana08g000122	Capana06g002524	0.173527	Capana00g004012	Capana09g000012	0.125155
	Capana00g004012	Capana06g000706	0.105198	Capana01g003109	Capana09g001369	0.13051	Capana08g000122	Capana04g001401	0.121687										Capana08g000123	Capana11g001120	0.22616				Capana08g000122	Capana03g003630	0.173513	Capana00g004012	Capana06g001128	0.124773
	Capana00g004012	Capana09g001486	0.105182	Capana01g003109	Capana00g003130	0.130495	Capana08g000122	Capana00g000325	0.121644										Capana08g000123	Capana00g001547	0.224817				Capana08g000122	Capana09g001740	0.17336	Capana00g004012	Capana00g004895	0.124739
	Capana00g004012	Capana01g003120	0.105163	Capana01g003109	Capana03g001003	0.130492	Capana08g000122	Capana06g000337	0.121468										Capana08g000123	Capana00g003049	0.224389				Capana08g000122	Capana12g001023	0.173247	Capana00g004012	Capana04g002264	0.124711
	Capana00g004012	Capana11g002315	0.105152	Capana01g003109	Capana07g001464	0.130398	Capana08g000122	Capana04g001581	0.121196										Capana08g000123	Capana01g002783	0.224102				Capana08g000122	Capana04g002340	0.17311	Capana00g004012	Capana00g004674	0.124604
	Capana00g004012	Capana05g000146	0.105126	Capana01g003109	Capana08g001891	0.130346	Capana08g000122	Capana01g004258	0.121141										Capana08g000123	Capana07g000545	0.223843				Capana08g000122	Capana01g001391	0.172902	Capana00g004012	Capana05g001319	0.124244
	Capana00g004012	Capana11g000012	0.105097	Capana01g003109	Capana04g002265	0.130317	Capana08g000122	Capana11g000241	0.120954										Capana08g000123	Capana04g000377	0.223745				Capana08g000122	Capana01g000176	0.172747	Capana00g004012	Capana01g004257	0.12419
	Capana00g004012	Capana01g001225	0.105092	Capana01g003109	Capana03g003895	0.130243	Capana08g000122	Capana01g001830	0.120931										Capana08g000123	Capana00g004009	0.223647				Capana08g000122	Capana01g002604	0.172725	Capana00g004012	Capana02g001931	0.124075
	Capana00g004012	Capana02g003398	0.105082	Capana01g003109	Capana12g000510	0.130236	Capana08g000122	Capana03g001303	0.120766										Capana08g000123	Capana07g000966	0.223597				Capana08g000122	Capana03g001067	0.172618	Capana00g004012	Capana00g002177	0.124049
	Capana00g004012	Capana00g004973	0.105075	Capana01g003109	Capana10g002206	0.130162	Capana08g000122	Capana04g000404	0.120758										Capana08g000123	Capana07g001235	0.222236				Capana08g000122	Capana03g004102	0.172313	Capana00g004012	Capana03g001665	0.123854
	Capana00g004012	Capana03g001758	0.105064	Capana01g003109	Capana10g000705	0.130007	Capana08g000122	Capana06g000184	0.120134										Capana08g000123	Capana08g000741	0.220428				Capana08g000122	Capana02g001782	0.172251	Capana00g004012	Capana10g000729	0.123806
	Capana00g004012	Capana05g002317	0.105054	Capana01g003109	Capana04g000934	0.129857	Capana08g000122	Capana03g001972	0.119121										Capana08g000123	Capana04g000846	0.219919				Capana08g000122	Capana01g002355	0.172205	Capana00g004012	Capana01g003417	0.123699
	Capana00g004012	Capana02g002868	0.105052	Capana01g003109	Capana10g001685	0.12917	Capana08g000122	Capana11g001944	0.119102										Capana08g000123	Capana09g000037	0.219845				Capana08g000122	Capana08g002432	0.172203	Capana00g004012	Capana05g000164	0.122894
	Capana00g004012	Capana02g002703	0.105022	Capana01g003109	Capana11g000106	0.129151	Capana08g000122	Capana06g000841	0.118872										Capana08g000123	Capana06g000337	0.218881				Capana08g000122	Capana00g004429	0.172152	Capana00g004012	Capana07g000123	0.122821
	Capana00g004012	Capana10g002514	0.104909	Capana01g003109	Capana11g000916	0.128672	Capana08g000122	Capana12g002491	0.118659										Capana08g000123	Capana12g001769	0.21873				Capana08g000122	Capana10g000991	0.172097	Capana00g004012	Capana09g000600	0.122735
	Capana00g004012	Capana07g001380	0.104862	Capana01g003109	Capana07g001507	0.128628	Capana08g000122	Capana12g002320	0.118614										Capana08g000123	Capana01g002353	0.218123				Capana08g000122	Capana00g003980	0.171917	Capana00g004012	Capana02g001792	0.122672
	Capana00g004012	Capana05g001237	0.104798	Capana01g003109	Capana07g002445	0.128449	Capana08g000122	Capana04g000797	0.118459										Capana08g000123	Capana04g001723	0.217941				Capana08g000122	Capana10g000177	0.171897	Capana00g004012	Capana05g001321	0.122609
	Capana00g004012	Capana10g001347	0.104798	Capana01g003109	Capana02g003465	0.128227	Capana08g000122	Capana12g001019	0.117938										Capana08g000123	Capana08g002693	0.216112				Capana08g000122	Capana06g000272	0.171664	Capana00g004012	Capana07g000650	0.122486
	Capana00g004012	Capana00g001771	0.10478	Capana01g003109	Capana01g003205	0.128195	Capana08g000122	Capana09g000015	0.117936										Capana08g000123	Capana05g002046	0.215557				Capana08g000122	Capana02g000357	0.171561	Capana00g004012	Capana06g000771	0.122378
	Capana00g004012	Capana06g000279	0.104717	Capana01g003109	Capana03g002981	0.12819	Capana08g000122	Capana00g001991	0.117637										Capana08g000123	Capana02g003223	0.214746				Capana08g000122	Capana02g001699	0.17132	Capana00g004012	Capana04g000234	0.122355
	Capana00g004012	Capana09g001940	0.104684	Capana01g003109	Capana00g003772	0.127968	Capana08g000122	Capana03g003881	0.116402										Capana08g000123	Capana05g000453	0.214358				Capana08g000122	Capana00g001172	0.17088	Capana00g004012	Capana12g002473	0.121992
	Capana00g004012	Capana09g000978	0.104601	Capana01g003109	Capana08g001595	0.127658	Capana08g000122	Capana10g001121	0.11602										Capana08g000123	Capana10g001213	0.213235				Capana08g000122	Capana02g003075	0.170768	Capana00g004012	Capana04g001093	0.12197
	Capana00g004012	Capana06g001837	0.10458	Capana01g003109	Capana09g002379	0.127656	Capana08g000122	Capana04g000428	0.115996										Capana08g000123	Capana06g002159	0.212975				Capana08g000122	Capana02g003388	0.170768	Capana00g004012	Capana02g003004	0.121966
	Capana00g004012	Capana04g000274	0.104515	Capana01g003109	Capana04g000694	0.127619	Capana08g000122	Capana03g003511	0.115845										Capana08g000123	Capana02g003205	0.210511				Capana08g000122	Capana03g001614	0.170767	Capana00g004012	Capana06g001191	0.121875
	Capana00g004012	Capana06g000082	0.104484	Capana01g003109	Capana04g001118	0.127562	Capana08g000122	Capana04g001418	0.115654										Capana08g000123	Capana00g003687	0.21008				Capana08g000122	Capana00g003301	0.170716	Capana00g004012	Capana08g001762	0.12159
	Capana00g004012	Capana11g000995	0.104474	Capana01g003109	Capana07g002399	0.127561	Capana08g000122	Capana01g000933	0.115319										Capana08g000123	Capana01g004397	0.209663				Capana08g000122	Capana07g001466	0.170676	Capana00g004012	Capana00g003269	0.121585
	Capana00g004012	Capana03g004181	0.10444	Capana01g003109	Capana01g003802	0.127371	Capana08g000122	Capana02g002811	0.115127										Capana08g000123	Capana06g001865	0.209154				Capana08g000122	Capana06g002437	0.170618	Capana00g004012	Capana10g002511	0.121546
	Capana00g004012	Capana03g002244	0.104432	Capana01g003109	Capana02g003173	0.127241	Capana08g000122	Capana07g000691	0.11512										Capana08g000123	Capana08g000175	0.209139				Capana08g000122	Capana00g004511	0.1706	Capana00g004012	Capana04g002404	0.121493
	Capana00g004012	Capana00g004190	0.104425	Capana01g003109	Capana03g002311	0.12723	Capana08g000122	Capana12g000170	0.115039										Capana08g000123	Capana00g004785	0.206919				Capana08g000122	Capana09g001224	0.170353	Capana00g004012	Capana00g001636	0.121452
	Capana00g004012	Capana10g000152	0.104422	Capana01g003109	Capana00g001573	0.127211	Capana08g000122	Capana03g000234	0.115027										Capana08g000123	Capana03g001312	0.206539				Capana08g000122	Capana06g001594	0.170313	Capana00g004012	Capana04g001522	0.12135
	Capana00g004012	Capana11g000018	0.104332	Capana01g003109	Capana02g003044	0.127055	Capana08g000122	Capana02g003070	0.115019										Capana08g000123	Capana06g000185	0.206341				Capana08g000122	Capana01g001124	0.169941	Capana00g004012	Capana00g004876	0.12116
	Capana00g004012	Capana11g002368	0.104323	Capana01g003109	Capana09g001829	0.127021	Capana08g000122	Capana06g001394	0.11482										Capana08g000123	Capana09g001374	0.206331				Capana08g000122	Capana05g001471	0.169939	Capana00g004012	Capana03g004037	0.121142
	Capana00g004012	Capana09g000961	0.104307	Capana01g003109	Capana01g000832	0.126974	Capana08g000122	Capana07g002455	0.114718										Capana08g000123	Capana10g001109	0.205655				Capana08g000122	Capana01g000050	0.169752	Capana00g004012	Capana11g001377	0.121082
	Capana00g004012	Capana10g001950	0.104294	Capana01g003109	Capana12g000599	0.126824	Capana08g000122	Capana04g001683	0.114644										Capana08g000123	Capana08g002843	0.203663				Capana08g000122	Capana03g004273	0.169697	Capana00g004012	Capana10g000754	0.120673
	Capana00g004012	Capana01g003385	0.104164	Capana01g003109	Capana02g002513	0.126801	Capana08g000122	Capana10g000734	0.114462										Capana08g000123	Capana01g000290	0.203592				Capana08g000122	Capana07g002018	0.169576	Capana00g004012	Capana03g000071	0.120572
	Capana00g004012	Capana01g000006	0.104152	Capana01g003109	Capana00g002765	0.126721	Capana08g000122	Capana03g000584	0.114191										Capana08g000123	Capana03g003025	0.203123				Capana08g000122	Capana06g002428	0.16935	Capana00g004012	Capana01g004389	0.12044
	Capana00g004012	Capana11g000040	0.104144	Capana01g003109	Capana08g002129	0.126646	Capana08g000122	Capana07g001827	0.114039										Capana08g000123	Capana02g000248	0.202753				Capana08g000122	Capana03g004528	0.16928	Capana00g004012	Capana02g001025	0.12043
	Capana00g004012	Capana05g002173	0.104115	Capana01g003109	Capana08g001604	0.126546	Capana08g000122	Capana01g002615	0.113793										Capana08g000123	Capana07g001757	0.201848				Capana08g000122	Capana03g004090	0.168831	Capana00g004012	Capana06g002864	0.120404
	Capana00g004012	Capana04g000795	0.104063	Capana01g003109	Capana03g003491	0.126534	Capana08g000122	Capana12g000001	0.113561										Capana08g000123	Capana11g000236	0.201485				Capana08g000122	Capana07g001913	0.168797	Capana00g004012	Capana07g002492	0.120095
	Capana00g004012	Capana09g000837	0.104014	Capana01g003109	Capana00g004777	0.126446	Capana08g000122	Capana03g002452	0.113252										Capana08g000123	Capana09g000968	0.201425				Capana08g000122	Capana02g002990	0.168706	Capana00g004012	Capana01g002764	0.120054
	Capana00g004012	Capana06g001713	0.103942	Capana01g003109	Capana09g001446	0.126241	Capana08g000122	Capana09g002306	0.113252										Capana08g000123	Capana01g001537	0.201275				Capana08g000122	Capana02g003118	0.168684	Capana00g004012	Capana09g000449	0.119964
	Capana00g004012	Capana01g000621	0.103906	Capana01g003109	Capana12g002827	0.126206	Capana08g000122	Capana03g000270	0.113223										Capana08g000123	Capana11g001481	0.199177				Capana08g000122	Capana03g001538	0.168484	Capana00g004012	Capana09g002236	0.119865
	Capana00g004012	Capana08g002030	0.103828	Capana01g003109	Capana12g001207	0.126169	Capana08g000122	Capana04g000256	0.113137										Capana08g000123	Capana07g002154	0.198496				Capana08g000122	Capana12g002230	0.16831	Capana00g004012	Capana04g000862	0.119762
	Capana00g004012	Capana03g000686	0.103762	Capana01g003109	Capana00g005067	0.126158	Capana08g000122	Capana08g000950	0.112272										Capana08g000123	Capana06g000405	0.198149				Capana08g000122	Capana09g000293	0.168274	Capana00g004012	Capana08g000930	0.119624
	Capana00g004012	Capana06g002345	0.10376	Capana01g003109	Capana05g000857	0.126129	Capana08g000122	Capana12g000235	0.112258										Capana08g000123	Capana00g000988	0.198034				Capana08g000122	Capana05g000085	0.168108	Capana00g004012	Capana02g003521	0.119501
	Capana00g004012	Capana02g001025	0.10369	Capana01g003109	Capana03g001237	0.12602	Capana08g000122	Capana00g004559	0.112191										Capana08g000123	Capana07g000810	0.197838				Capana08g000122	Capana02g002114	0.167971	Capana00g004012	Capana12g002621	0.11918
	Capana00g004012	Capana07g000825	0.103686	Capana01g003109	Capana10g001881	0.125878	Capana08g000122	Capana03g000607	0.11208										Capana08g000123	Capana00g004887	0.19777				Capana08g000122	Capana11g000210	0.167818	Capana00g004012	Capana05g000547	0.119175
	Capana00g004012	Capana08g002466	0.103664	Capana01g003109	Capana00g004678	0.125869	Capana08g000122	Capana04g000164	0.112008										Capana08g000123	Capana01g001714	0.197013				Capana08g000122	Capana00g000874	0.167803	Capana00g004012	Capana04g002760	0.119021
	Capana00g004012	Capana06g000417	0.103661	Capana01g003109	Capana11g001532	0.125361	Capana08g000122	Capana05g001919	0.11193										Capana08g000123	Capana02g001155	0.196657				Capana08g000122	Capana11g001677	0.167746	Capana00g004012	Capana05g000597	0.118876
	Capana00g004012	Capana08g001353	0.103653	Capana01g003109	Capana04g001380	0.125055	Capana08g000122	Capana01g000588	0.111909										Capana08g000123	Capana01g002553	0.196229				Capana08g000122	Capana08g001435	0.167691	Capana00g004012	Capana11g001972	0.118796
	Capana00g004012	Capana02g002770	0.103651	Capana01g003109	Capana04g001103	0.124955	Capana08g000122	Capana00g003717	0.111894										Capana08g000123	Capana01g002779	0.195852				Capana08g000122	Capana05g002269	0.167668	Capana00g004012	Capana00g001870	0.118228
	Capana00g004012	Capana05g000414	0.103639	Capana01g003109	Capana03g001242	0.124933	Capana08g000122	Capana03g002376	0.111876										Capana08g000123	Capana00g004721	0.195291				Capana08g000122	Capana05g002197	0.167613	Capana00g004012	Capana06g003028	0.118119
	Capana00g004012	Capana05g000013	0.103632	Capana01g003109	Capana02g000510	0.124886	Capana08g000122	Capana01g002712	0.111694										Capana08g000123	Capana00g000483	0.195151				Capana08g000122	Capana02g001812	0.16758	Capana00g004012	Capana02g003398	0.118116
	Capana00g004012	Capana00g004918	0.103624	Capana01g003109	Capana03g000053	0.124861	Capana08g000122	Capana01g000595	0.111517										Capana08g000123	Capana06g000835	0.193369				Capana08g000122	Capana01g002747	0.167573	Capana00g004012	Capana04g001674	0.118113
	Capana00g004012	Capana11g001554	0.103623	Capana01g003109	Capana12g000560	0.124733	Capana08g000122	Capana09g001193	0.11137										Capana08g000123	Capana01g003620	0.192714				Capana08g000122	Capana04g000525	0.16747	Capana00g004012	Capana07g000312	0.117886
	Capana00g004012	Capana08g002031	0.103618	Capana01g003109	Capana10g000044	0.124603	Capana08g000122	Capana06g001122	0.111243										Capana08g000123	Capana12g001437	0.192549				Capana08g000122	Capana06g002682	0.167417	Capana00g004012	Capana02g003037	0.117879
	Capana00g004012	Capana01g002122	0.103564	Capana01g003109	Capana03g000947	0.124561	Capana08g000122	Capana12g001705	0.111162										Capana08g000123	Capana02g002407	0.192354				Capana08g000122	Capana12g001109	0.167304	Capana00g004012	Capana12g002755	0.117756
	Capana00g004012	Capana09g001399	0.103542	Capana01g003109	Capana01g000855	0.124489	Capana08g000122	Capana06g000655	0.111085										Capana08g000123	Capana11g000110	0.191608				Capana08g000122	Capana06g002439	0.166988	Capana00g004012	Capana08g001378	0.117703
	Capana00g004012	Capana00g002709	0.103529	Capana01g003109	Capana07g002474	0.124277	Capana08g000122	Capana07g001295	0.110993										Capana08g000123	Capana00g000718	0.191171				Capana08g000122	Capana11g000066	0.166954	Capana00g004012	Capana08g001993	0.117676
	Capana00g004012	Capana09g000210	0.103503	Capana01g003109	Capana04g001381	0.124259	Capana08g000122	Capana01g002131	0.11091										Capana08g000123	Capana01g003286	0.190924				Capana08g000122	Capana02g000539	0.166909	Capana00g004012	Capana03g001505	0.117551
	Capana00g004012	Capana00g002273	0.103491	Capana01g003109	Capana02g002829	0.124171	Capana08g000122	Capana02g002933	0.110907										Capana08g000123	Capana07g002450	0.190529				Capana08g000122	Capana00g000873	0.166839	Capana00g004012	Capana11g000157	0.11746
	Capana00g004012	Capana01g003413	0.10344	Capana01g003109	Capana01g003578	0.124119	Capana08g000122	Capana05g000088	0.110479										Capana08g000123	Capana02g001350	0.190109				Capana08g000122	Capana02g001337	0.166612	Capana00g004012	Capana01g001191	0.117443
	Capana00g004012	Capana01g003799	0.103365	Capana01g003109	Capana05g002249	0.124114	Capana08g000122	Capana09g000893	0.110337										Capana08g000123	Capana04g001738	0.189951				Capana08g000122	Capana02g002224	0.166588	Capana00g004012	Capana03g000625	0.117403
	Capana00g004012	Capana02g002464	0.103356	Capana01g003109	Capana10g002503	0.124114	Capana08g000122	Capana09g001093	0.110316										Capana08g000123	Capana04g001115	0.189412				Capana08g000122	Capana03g002331	0.166346	Capana00g004012	Capana10g001971	0.117368
	Capana00g004012	Capana08g000825	0.103349	Capana01g003109	Capana01g000849	0.124012	Capana08g000122	Capana04g001754	0.110177										Capana08g000123	Capana12g002548	0.189213				Capana08g000122	Capana06g002170	0.166272	Capana00g004012	Capana06g002544	0.117204
	Capana00g004012	Capana06g003035	0.103322	Capana01g003109	Capana01g003803	0.124006	Capana08g000122	Capana06g001106	0.109874										Capana08g000123	Capana08g001728	0.188962				Capana08g000122	Capana08g001159	0.166156	Capana00g004012	Capana03g000315	0.117119
	Capana00g004012	Capana02g001142	0.103318	Capana01g003109	Capana00g003846	0.123997	Capana08g000122	Capana01g000788	0.10957										Capana08g000123	Capana08g001769	0.188271				Capana08g000122	Capana02g001415	0.165712	Capana00g004012	Capana08g000383	0.117087
	Capana00g004012	Capana00g000168	0.103309	Capana01g003109	Capana02g003130	0.123769	Capana08g000122	Capana04g001947	0.109107										Capana08g000123	Capana04g001870	0.187995				Capana08g000122	Capana02g001356	0.165636	Capana00g004012	Capana01g002322	0.116966
	Capana00g004012	Capana10g001716	0.103296	Capana01g003109	Capana04g001405	0.123748	Capana08g000122	Capana06g000932	0.108994										Capana08g000123	Capana01g002169	0.187923				Capana08g000122	Capana03g000987	0.165544	Capana00g004012	Capana00g000566	0.116898
	Capana00g004012	Capana05g000102	0.103281	Capana01g003109	Capana05g002017	0.123716	Capana08g000122	Capana01g000109	0.108985										Capana08g000123	Capana01g001320	0.187639				Capana08g000122	Capana01g000524	0.165353	Capana00g004012	Capana00g003913	0.116857
	Capana00g004012	Capana03g002228	0.103265	Capana01g003109	Capana05g001471	0.123645	Capana08g000122	Capana08g001459	0.108696										Capana08g000123	Capana04g000774	0.187543				Capana08g000122	Capana03g000792	0.165341	Capana00g004012	Capana11g001144	0.11682
	Capana00g004012	Capana10g000732	0.103263	Capana01g003109	Capana07g002157	0.123529	Capana08g000122	Capana10g002315	0.10855										Capana08g000123	Capana01g001855	0.18723				Capana08g000122	Capana08g000578	0.165319	Capana00g004012	Capana04g000220	0.116625
	Capana00g004012	Capana07g000560	0.103241	Capana01g003109	Capana07g001872	0.123378	Capana08g000122	Capana08g000749	0.108458										Capana08g000123	Capana05g000408	0.186331				Capana08g000122	Capana04g000376	0.165302	Capana00g004012	Capana01g002403	0.116421
	Capana00g004012	Capana10g000075	0.103216	Capana01g003109	Capana02g003517	0.123346	Capana08g000122	Capana04g001749	0.108303										Capana08g000123	Capana01g003692	0.185925				Capana08g000122	Capana06g000764	0.165011	Capana00g004012	Capana10g002225	0.1163
	Capana00g004012	Capana04g000330	0.103165	Capana01g003109	Capana04g000499	0.123332	Capana08g000122	Capana03g000593	0.107995										Capana08g000123	Capana03g001422	0.185849				Capana08g000122	Capana03g001071	0.164529	Capana00g004012	Capana01g001514	0.116243
	Capana00g004012	Capana12g002891	0.103106	Capana01g003109	Capana05g002177	0.123142	Capana08g000122	Capana02g000298	0.107974										Capana08g000123	Capana06g002245	0.185433				Capana08g000122	Capana00g003955	0.1645	Capana00g004012	Capana08g000856	0.116168
	Capana00g004012	Capana01g000428	0.103092	Capana01g003109	Capana03g004489	0.12311	Capana08g000122	Capana08g000427	0.107955										Capana08g000123	Capana06g001045	0.184799				Capana08g000122	Capana01g000834	0.164347	Capana00g004012	Capana12g001434	0.116019
	Capana00g004012	Capana05g000907	0.103067	Capana01g003109	Capana10g000070	0.123071	Capana08g000122	Capana08g000784	0.107928										Capana08g000123	Capana07g000584	0.183885				Capana08g000122	Capana06g000596	0.164318	Capana00g004012	Capana04g000756	0.115991
	Capana00g004012	Capana11g000125	0.103065	Capana01g003109	Capana10g000102	0.122945	Capana08g000122	Capana01g000052	0.107851										Capana08g000123	Capana06g003064	0.183549				Capana08g000122	Capana04g000924	0.164193	Capana00g004012	Capana02g002903	0.115989
	Capana00g004012	Capana09g002146	0.1029	Capana01g003109	Capana02g002653	0.122939	Capana08g000122	Capana01g003141	0.107534										Capana08g000123	Capana03g003581	0.1833				Capana08g000122	Capana02g003367	0.164146	Capana00g004012	Capana09g001492	0.115854
	Capana00g004012	Capana04g000494	0.102872	Capana01g003109	Capana11g000071	0.122752	Capana08g000122	Capana09g001094	0.107205										Capana08g000123	Capana05g002395	0.182305				Capana08g000122	Capana08g002341	0.163903	Capana00g004012	Capana04g002283	0.115778
	Capana00g004012	Capana08g000122	0.102856	Capana01g003109	Capana12g000713	0.122652	Capana08g000122	Capana03g003992	0.106447										Capana08g000123	Capana08g002780	0.182075				Capana08g000122	Capana03g003406	0.163835	Capana00g004012	Capana08g001761	0.115652
	Capana00g004012	Capana12g000150	0.102846	Capana01g003109	Capana03g004390	0.122566	Capana08g000122	Capana06g000954	0.106262										Capana08g000123	Capana06g001447	0.181098				Capana08g000122	Capana00g004670	0.16368	Capana00g004012	Capana01g002721	0.115286
	Capana00g004012	Capana10g002116	0.102834	Capana01g003109	Capana06g001417	0.122489	Capana08g000122	Capana04g000598	0.106069										Capana08g000123	Capana08g001862	0.180578				Capana08g000122	Capana00g000732	0.16367	Capana00g004012	Capana11g001045	0.115231
	Capana00g004012	Capana05g001319	0.102792	Capana01g003109	Capana04g002264	0.12243	Capana08g000122	Capana03g002164	0.105717										Capana08g000123	Capana03g003337	0.180524				Capana08g000122	Capana08g002467	0.163622	Capana00g004012	Capana06g000177	0.115223
	Capana00g004012	Capana12g002058	0.102769	Capana01g003109	Capana10g000325	0.122227	Capana08g000122	Capana02g003159	0.105563										Capana08g000123	Capana03g001918	0.180262				Capana08g000122	Capana04g000163	0.163047	Capana00g004012	Capana08g002100	0.115214
	Capana00g004012	Capana12g000987	0.102731	Capana01g003109	Capana02g002570	0.121898	Capana08g000122	Capana10g002008	0.10546										Capana08g000123	Capana08g000236	0.180086				Capana08g000122	Capana05g002275	0.162758	Capana00g004012	Capana05g000922	0.114874
	Capana00g004012	Capana01g002829	0.10272	Capana01g003109	Capana01g002927	0.12185	Capana08g000122	Capana02g003233	0.105316										Capana08g000123	Capana01g000877	0.179958				Capana08g000122	Capana10g001981	0.16274	Capana00g004012	Capana09g002425	0.11478
	Capana00g004012	Capana00g002490	0.102699	Capana01g003109	Capana12g001281	0.121727	Capana08g000122	Capana03g000025	0.105287										Capana08g000123	Capana02g000781	0.179884				Capana08g000122	Capana07g000029	0.162635	Capana00g004012	Capana02g001717	0.114547
	Capana00g004012	Capana03g004094	0.102687	Capana01g003109	Capana02g000727	0.121715	Capana08g000122	Capana01g003848	0.105285										Capana08g000123	Capana02g000246	0.179569				Capana08g000122	Capana12g000379	0.162457	Capana00g004012	Capana08g002784	0.114372
	Capana00g004012	Capana06g001678	0.102667	Capana01g003109	Capana02g002466	0.1217	Capana08g000122	Capana01g000308	0.105136										Capana08g000123	Capana06g001710	0.179166				Capana08g000122	Capana07g001450	0.162397	Capana00g004012	Capana02g001162	0.114326
	Capana00g004012	Capana10g001112	0.102647	Capana01g003109	Capana02g001985	0.121312	Capana08g000122	Capana01g001611	0.105063										Capana08g000123	Capana08g001178	0.178834				Capana08g000122	Capana08g001177	0.162128	Capana00g004012	Capana00g005021	0.113913
	Capana00g004012	Capana00g002755	0.102645	Capana01g003109	Capana12g000497	0.121262	Capana08g000122	Capana06g003035	0.104985										Capana08g000123	Capana03g002457	0.17853				Capana08g000122	Capana03g003878	0.162089	Capana00g004012	Capana01g004024	0.113861
	Capana00g004012	Capana06g001309	0.102603	Capana01g003109	Capana01g001616	0.12122	Capana08g000122	Capana09g000832	0.10494										Capana08g000123	Capana09g001086	0.178414				Capana08g000122	Capana08g000071	0.161969	Capana00g004012	Capana04g000622	0.113823
	Capana00g004012	Capana01g002042	0.102563	Capana01g003109	Capana02g001896	0.121172	Capana08g000122	Capana06g000606	0.104927										Capana08g000123	Capana03g000995	0.178084				Capana08g000122	Capana01g003520	0.161621	Capana00g004012	Capana03g002996	0.113693
	Capana00g004012	Capana04g000785	0.102562	Capana01g003109	Capana11g000298	0.121075	Capana08g000122	Capana06g002408	0.104893										Capana08g000123	Capana08g000426	0.177634				Capana08g000122	Capana01g003230	0.161532	Capana00g004012	Capana04g000782	0.113683
	Capana00g004012	Capana03g000665	0.102562	Capana01g003109	Capana01g003855	0.12096	Capana08g000122	Capana06g001086	0.104681										Capana08g000123	Capana03g002600	0.177346				Capana08g000122	Capana05g002412	0.161376	Capana00g004012	Capana07g000586	0.113553
	Capana00g004012	Capana00g003282	0.102556	Capana01g003109	Capana06g001915	0.120812	Capana08g000122	Capana10g002451	0.104502										Capana08g000123	Capana04g000071	0.176724				Capana08g000122	Capana02g002142	0.161353	Capana00g004012	Capana03g001047	0.113457
	Capana00g004012	Capana01g002615	0.102532	Capana01g003109	Capana06g000616	0.120619	Capana08g000122	Capana12g000113	0.104284										Capana08g000123	Capana00g002229	0.176721				Capana08g000122	Capana05g000726	0.161036	Capana00g004012	Capana03g003702	0.113344
	Capana00g004012	Capana04g000479	0.102514	Capana01g003109	Capana12g000581	0.120558	Capana08g000122	Capana01g003318	0.104155										Capana08g000123	Capana00g002208	0.175898				Capana08g000122	Capana02g002472	0.160884	Capana00g004012	Capana00g005049	0.113036
	Capana00g004012	Capana12g001769	0.102513	Capana01g003109	Capana10g000287	0.12054	Capana08g000122	Capana03g004221	0.104096										Capana08g000123	Capana09g000419	0.175615				Capana08g000122	Capana03g000669	0.160882	Capana00g004012	Capana11g001463	0.112929
	Capana00g004012	Capana07g002401	0.102496	Capana01g003109	Capana08g002527	0.120525	Capana08g000122	Capana02g001363	0.10387										Capana08g000123	Capana02g000255	0.175096				Capana08g000122	Capana05g002095	0.160693	Capana00g004012	Capana10g000008	0.112928
	Capana00g004012	Capana02g002958	0.102491	Capana01g003109	Capana09g001815	0.120325	Capana08g000122	Capana06g000764	0.103531										Capana08g000123	Capana05g002378	0.174058				Capana08g000122	Capana01g004312	0.160441	Capana00g004012	Capana01g001859	0.112912
	Capana00g004012	Capana08g001336	0.10241	Capana01g003109	Capana07g000433	0.120238	Capana08g000122	Capana12g001273	0.103369										Capana08g000123	Capana12g000665	0.173712				Capana08g000122	Capana10g001270	0.160398	Capana00g004012	Capana12g000598	0.112881
	Capana00g004012	Capana08g000523	0.102393	Capana01g003109	Capana11g000880	0.120065	Capana08g000122	Capana10g000203	0.103357										Capana08g000123	Capana03g001701	0.17316				Capana08g000122	Capana11g002190	0.16038	Capana00g004012	Capana02g001191	0.112872
	Capana00g004012	Capana06g002022	0.10239	Capana01g003109	Capana04g000323	0.119985	Capana08g000122	Capana04g002368	0.10317										Capana08g000123	Capana10g001705	0.172474				Capana08g000122	Capana02g002166	0.160371	Capana00g004012	Capana03g001447	0.112813
	Capana00g004012	Capana07g000051	0.102359	Capana01g003109	Capana02g001405	0.119951	Capana08g000122	Capana11g000802	0.103123										Capana08g000123	Capana01g001538	0.172159				Capana08g000122	Capana04g000940	0.160303	Capana00g004012	Capana09g000199	0.112803
	Capana00g004012	Capana07g001113	0.10234	Capana01g003109	Capana02g002891	0.119922	Capana08g000122	Capana02g003376	0.103071										Capana08g000123	Capana00g004711	0.17147				Capana08g000122	Capana01g000692	0.160244	Capana00g004012	Capana11g002046	0.112802
	Capana00g004012	Capana12g001766	0.10231	Capana01g003109	Capana11g000045	0.119888	Capana08g000122	Capana09g002032	0.102783										Capana08g000123	Capana03g000315	0.170864				Capana08g000122	Capana01g004431	0.160162	Capana00g004012	Capana10g001423	0.11279
	Capana00g004012	Capana00g000348	0.102301	Capana01g003109	Capana00g001776	0.119881	Capana08g000122	Capana12g001248	0.102598										Capana08g000123	Capana03g004220	0.170411				Capana08g000122	Capana04g000871	0.16003	Capana00g004012	Capana09g000047	0.11274
	Capana00g004012	Capana12g000714	0.102279	Capana01g003109	Capana08g001961	0.119853	Capana08g000122	Capana11g000303	0.102505										Capana08g000123	Capana08g000177	0.169673				Capana08g000122	Capana12g002855	0.160016	Capana00g004012	Capana03g003023	0.112576
	Capana00g004012	Capana00g001540	0.102227	Capana01g003109	Capana06g000658	0.119776	Capana08g000122	Capana03g003498	0.102313										Capana08g000123	Capana07g001976	0.169319				Capana08g000122	Capana02g003327	0.16001	Capana00g004012	Capana12g002324	0.112563
	Capana00g004012	Capana01g003132	0.102194	Capana01g003109	Capana04g000461	0.11976	Capana08g000122	Capana03g001505	0.102242										Capana08g000123	Capana12g001532	0.169247				Capana08g000122	Capana12g002035	0.159753	Capana00g004012	Capana09g000154	0.112563
	Capana00g004012	Capana01g002936	0.102181	Capana01g003109	Capana03g003790	0.119538	Capana08g000122	Capana08g000311	0.10204										Capana08g000123	Capana08g002750	0.169157				Capana08g000122	Capana08g002823	0.159468	Capana00g004012	Capana10g002376	0.112506
	Capana00g004012	Capana12g000220	0.102174	Capana01g003109	Capana03g000414	0.119433	Capana08g000122	Capana12g001112	0.101948										Capana08g000123	Capana12g001517	0.168351				Capana08g000122	Capana08g001761	0.159389	Capana00g004012	Capana06g000632	0.112371
	Capana00g004012	Capana01g003006	0.102132	Capana01g003109	Capana09g001647	0.11933	Capana08g000122	Capana07g001492	0.101614										Capana08g000123	Capana02g003678	0.168174				Capana08g000122	Capana03g001669	0.159182	Capana00g004012	Capana03g000374	0.112192
	Capana00g004012	Capana04g001274	0.102109	Capana01g003109	Capana11g000359	0.119323	Capana08g000122	Capana03g002627	0.10158										Capana08g000123	Capana00g003073	0.167564				Capana08g000122	Capana03g000127	0.159055	Capana00g004012	Capana05g000857	0.11219
	Capana00g004012	Capana03g003698	0.102109	Capana01g003109	Capana05g001515	0.119233	Capana08g000122	Capana08g001117	0.101339										Capana08g000123	Capana12g001717	0.167404				Capana08g000122	Capana10g002511	0.158854	Capana00g004012	Capana01g004079	0.112035
	Capana00g004012	Capana07g002455	0.102094	Capana01g003109	Capana03g000851	0.119165	Capana08g000122	Capana11g002315	0.100982										Capana08g000123	Capana07g000638	0.167154				Capana08g000122	Capana02g000866	0.158769	Capana00g004012	Capana03g004525	0.111813
	Capana00g004012	Capana05g000129	0.102085	Capana01g003109	Capana09g000138	0.119163	Capana08g000122	Capana04g001045	0.10098										Capana08g000123	Capana07g000691	0.166318				Capana08g000122	Capana02g003340	0.158655	Capana00g004012	Capana07g000715	0.111726
	Capana00g004012	Capana08g002828	0.102074	Capana01g003109	Capana01g001768	0.119141	Capana08g000122	Capana00g002712	0.100884										Capana08g000123	Capana02g002770	0.166284				Capana08g000122	Capana03g000477	0.158496	Capana00g004012	Capana12g000025	0.111648
	Capana00g004012	Capana02g003501	0.102061	Capana01g003109	Capana01g002310	0.11902	Capana08g000122	Capana00g004015	0.100248										Capana08g000123	Capana10g000732	0.166253				Capana08g000122	Capana09g000465	0.1582	Capana00g004012	Capana08g001746	0.11138
	Capana00g004012	Capana09g002064	0.102033	Capana01g003109	Capana11g000130	0.118722	Capana08g000122	Capana01g001538	0.100052										Capana08g000123	Capana01g001540	0.166208				Capana08g000122	Capana03g001938	0.158153	Capana00g004012	Capana00g001494	0.111239
	Capana00g004012	Capana03g001304	0.102021	Capana01g003109	Capana03g001814	0.118516	Capana08g000123	Capana06g002049	0.216189										Capana08g000123	Capana01g002615	0.165274				Capana08g000122	Capana05g001613	0.157872	Capana00g004012	Capana03g003593	0.111007
	Capana00g004012	Capana03g000338	0.102017	Capana01g003109	Capana12g002755	0.118483	Capana08g000123	Capana06g001447	0.205798										Capana08g000123	Capana12g002891	0.165274				Capana08g000122	Capana11g002039	0.157631	Capana00g004012	Capana07g002166	0.111
	Capana00g004012	Capana07g000963	0.101929	Capana01g003109	Capana01g001167	0.118299	Capana08g000123	Capana00g002228	0.204998										Capana08g000123	Capana12g000987	0.165197				Capana08g000122	Capana02g003448	0.157478	Capana00g004012	Capana12g000113	0.110692
	Capana00g004012	Capana06g003008	0.101917	Capana01g003109	Capana12g000762	0.11814	Capana08g000123	Capana04g000828	0.198992										Capana08g000123	Capana02g003106	0.16514				Capana08g000122	Capana05g000235	0.157263	Capana00g004012	Capana04g001248	0.110578
	Capana00g004012	Capana01g003849	0.101892	Capana01g003109	Capana03g001037	0.118065	Capana08g000123	Capana08g002485	0.197645										Capana08g000123	Capana07g001243	0.165044				Capana08g000122	Capana06g001291	0.157237	Capana00g004012	Capana03g000406	0.110406
	Capana00g004012	Capana05g000654	0.101862	Capana01g003109	Capana06g000233	0.117776	Capana08g000123	Capana11g000110	0.194109										Capana08g000123	Capana03g002676	0.164736				Capana08g000122	Capana00g003390	0.156898	Capana00g004012	Capana03g001848	0.110203
	Capana00g004012	Capana03g000056	0.101849	Capana01g003109	Capana04g001638	0.117673	Capana08g000123	Capana05g000721	0.189306										Capana08g000123	Capana00g001167	0.164409				Capana08g000122	Capana05g002450	0.156868	Capana00g004012	Capana03g004115	0.11018
	Capana00g004012	Capana10g001751	0.101832	Capana01g003109	Capana09g000072	0.117619	Capana08g000123	Capana03g002946	0.186346										Capana08g000123	Capana05g000245	0.16347				Capana08g000122	Capana03g001689	0.156553	Capana00g004012	Capana07g001712	0.110178
	Capana00g004012	Capana09g000237	0.101824	Capana01g003109	Capana09g001925	0.117596	Capana08g000123	Capana01g003606	0.18616										Capana08g000123	Capana03g000838	0.163283				Capana08g000122	Capana09g000564	0.156258	Capana00g004012	Capana00g001643	0.110019
	Capana00g004012	Capana01g000037	0.101817	Capana01g003109	Capana01g001444	0.117516	Capana08g000123	Capana05g000361	0.18551										Capana08g000123	Capana01g000789	0.162563				Capana08g000122	Capana06g002438	0.156234	Capana00g004012	Capana00g002414	0.109918
	Capana00g004012	Capana03g002042	0.101706	Capana01g003109	Capana08g000017	0.117378	Capana08g000123	Capana11g001116	0.184659										Capana08g000123	Capana11g000684	0.162549				Capana08g000122	Capana06g000521	0.156174	Capana00g004012	Capana07g000904	0.109656
	Capana00g004012	Capana07g002166	0.101673	Capana01g003109	Capana02g001487	0.117371	Capana08g000123	Capana03g001123	0.182989										Capana08g000123	Capana00g002273	0.162306				Capana08g000122	Capana10g000295	0.156139	Capana00g004012	Capana00g002498	0.10963
	Capana00g004012	Capana02g002686	0.101646	Capana01g003109	Capana08g000535	0.117335	Capana08g000123	Capana08g000069	0.181753										Capana08g000123	Capana03g001978	0.16219				Capana08g000122	Capana03g001380	0.156132	Capana00g004012	Capana12g001299	0.109563
	Capana00g004012	Capana06g000849	0.101639	Capana01g003109	Capana01g000833	0.117254	Capana08g000123	Capana08g000741	0.180126										Capana08g000123	Capana00g002209	0.161956				Capana08g000122	Capana06g002152	0.155797	Capana00g004012	Capana05g000085	0.109493
	Capana00g004012	Capana04g001616	0.101536	Capana01g003109	Capana02g001144	0.117252	Capana08g000123	Capana05g002415	0.179328										Capana08g000123	Capana12g001777	0.161059				Capana08g000122	Capana01g004388	0.155768	Capana00g004012	Capana01g000753	0.10942
	Capana00g004012	Capana01g002723	0.101461	Capana01g003109	Capana06g000575	0.11724	Capana08g000123	Capana02g000944	0.173361										Capana08g000123	Capana01g000164	0.16073				Capana08g000122	Capana10g001792	0.155671	Capana00g004012	Capana12g000869	0.109416
	Capana00g004012	Capana03g003023	0.10146	Capana01g003109	Capana08g001926	0.116953	Capana08g000123	Capana11g000684	0.172538										Capana08g000123	Capana12g002799	0.160483				Capana08g000122	Capana03g000915	0.155581	Capana00g004012	Capana02g002716	0.109221
	Capana00g004012	Capana01g003478	0.101416	Capana01g003109	Capana10g000134	0.116887	Capana08g000123	Capana12g002057	0.172012										Capana08g000123	Capana02g001213	0.160454				Capana08g000122	Capana02g001157	0.155472	Capana00g004012	Capana01g003862	0.109198
	Capana00g004012	Capana06g001655	0.101352	Capana01g003109	Capana09g000293	0.116874	Capana08g000123	Capana09g002271	0.170547										Capana08g000123	Capana01g002393	0.160049				Capana08g000122	Capana12g001771	0.155401	Capana00g004012	Capana03g001128	0.109074
	Capana00g004012	Capana01g004024	0.101343	Capana01g003109	Capana00g002784	0.11684	Capana08g000123	Capana02g002770	0.170359										Capana08g000123	Capana01g003171	0.159633				Capana08g000122	Capana08g002351	0.155119	Capana00g004012	Capana06g000019	0.109023
	Capana00g004012	Capana05g002333	0.101311	Capana01g003109	Capana00g002123	0.116782	Capana08g000123	Capana06g001865	0.16947										Capana08g000123	Capana03g001950	0.159246				Capana08g000122	Capana11g002135	0.155064	Capana00g004012	Capana05g000845	0.108999
	Capana00g004012	Capana04g000633	0.101304	Capana01g003109	Capana04g000576	0.116751	Capana08g000123	Capana08g002291	0.166866										Capana08g000123	Capana10g000053	0.158905				Capana08g000122	Capana01g001688	0.154913	Capana00g004012	Capana12g002594	0.108928
	Capana00g004012	Capana08g001428	0.101276	Capana01g003109	Capana06g001269	0.116719	Capana08g000123	Capana04g001116	0.166805										Capana08g000123	Capana09g001256	0.158465				Capana08g000122	Capana04g000956	0.154906	Capana00g004012	Capana11g000241	0.108909
	Capana00g004012	Capana04g000849	0.101234	Capana01g003109	Capana10g002194	0.11652	Capana08g000123	Capana10g001213	0.16618										Capana08g000123	Capana07g002424	0.157803				Capana08g000122	Capana09g001583	0.154813	Capana00g004012	Capana01g004361	0.108777
	Capana00g004012	Capana03g003105	0.101213	Capana01g003109	Capana03g000749	0.1165	Capana08g000123	Capana09g001418	0.166151										Capana08g000123	Capana08g001431	0.157574				Capana08g000122	Capana04g000336	0.15479	Capana00g004012	Capana05g001183	0.108695
	Capana00g004012	Capana02g002565	0.101191	Capana01g003109	Capana07g002037	0.116358	Capana08g000123	Capana02g001432	0.166037										Capana08g000123	Capana05g001224	0.157465				Capana08g000122	Capana02g002966	0.154706	Capana00g004012	Capana03g001304	0.108514
	Capana00g004012	Capana12g001237	0.101179	Capana01g003109	Capana05g001801	0.116204	Capana08g000123	Capana07g000055	0.164175										Capana08g000123	Capana01g002242	0.157434				Capana08g000122	Capana02g001536	0.15457	Capana00g004012	Capana01g000316	0.10808
	Capana00g004012	Capana07g000145	0.101157	Capana01g003109	Capana03g000629	0.11618	Capana08g000123	Capana02g003232	0.162906										Capana08g000123	Capana09g002364	0.156774				Capana08g000122	Capana08g001267	0.154517	Capana00g004012	Capana04g000291	0.108058
	Capana00g004012	Capana06g000019	0.101129	Capana01g003109	Capana01g001620	0.116168	Capana08g000123	Capana01g000612	0.158502										Capana08g000123	Capana11g001131	0.156718				Capana08g000122	Capana00g003562	0.154498	Capana00g004012	Capana01g003531	0.107913
	Capana00g004012	Capana10g000322	0.101013	Capana01g003109	Capana08g001508	0.115925	Capana08g000123	Capana03g003415	0.157264										Capana08g000123	Capana01g000008	0.155866				Capana08g000122	Capana04g002750	0.154434	Capana00g004012	Capana10g002206	0.107862
	Capana00g004012	Capana07g001167	0.101	Capana01g003109	Capana02g000212	0.115922	Capana08g000123	Capana12g000114	0.156398										Capana08g000123	Capana03g002261	0.155854				Capana08g000122	Capana10g000122	0.154406	Capana00g004012	Capana08g002451	0.107753
	Capana00g004012	Capana11g001783	0.10096	Capana01g003109	Capana03g002450	0.115846	Capana08g000123	Capana01g001319	0.155234										Capana08g000123	Capana11g000692	0.155631				Capana08g000122	Capana01g001341	0.153812	Capana00g004012	Capana01g003090	0.107753
	Capana00g004012	Capana05g002292	0.100834	Capana01g003109	Capana02g002482	0.115837	Capana08g000123	Capana10g000839	0.154516										Capana08g000123	Capana08g002291	0.155418				Capana08g000122	Capana09g000351	0.153567	Capana00g004012	Capana12g000046	0.107714
	Capana00g004012	Capana01g000109	0.100829	Capana01g003109	Capana02g003409	0.11575	Capana08g000123	Capana02g001970	0.154342										Capana08g000123	Capana02g003180	0.155209				Capana08g000122	Capana02g002729	0.153448	Capana00g004012	Capana07g001101	0.10771
	Capana00g004012	Capana03g000326	0.100798	Capana01g003109	Capana11g001677	0.115699	Capana08g000123	Capana04g001115	0.153961										Capana08g000123	Capana11g000646	0.15448				Capana08g000122	Capana03g002161	0.153324	Capana00g004012	Capana03g003378	0.107567
	Capana00g004012	Capana07g000904	0.100786	Capana01g003109	Capana03g002198	0.11555	Capana08g000123	Capana08g000709	0.153564										Capana08g000123	Capana01g003903	0.154193				Capana08g000122	Capana01g003614	0.153288	Capana00g004012	Capana03g001798	0.107523
	Capana00g004012	Capana09g000895	0.100783	Capana01g003109	Capana00g004668	0.115515	Capana08g000123	Capana06g000559	0.153496										Capana08g000123	Capana05g002438	0.154092				Capana08g000122	Capana12g002651	0.153223	Capana00g004012	Capana12g001997	0.10746
	Capana00g004012	Capana11g000256	0.100755	Capana01g003109	Capana05g000205	0.115511	Capana08g000123	Capana05g001417	0.152901										Capana08g000123	Capana00g004973	0.153863				Capana08g000122	Capana08g000947	0.153207	Capana00g004012	Capana03g001912	0.107385
	Capana00g004012	Capana03g001632	0.100738	Capana01g003109	Capana12g000284	0.115487	Capana08g000123	Capana11g001481	0.152557										Capana08g000123	Capana12g002133	0.152999				Capana08g000122	Capana04g000078	0.153127	Capana00g004012	Capana06g000279	0.107348
	Capana00g004012	Capana02g001435	0.100668	Capana01g003109	Capana04g000748	0.115452	Capana08g000123	Capana09g002404	0.150332										Capana08g000123	Capana08g001244	0.152994				Capana08g000122	Capana00g000274	0.153083	Capana00g004012	Capana12g002827	0.107291
	Capana00g004012	Capana03g000307	0.100634	Capana01g003109	Capana09g001489	0.115346	Capana08g000123	Capana08g000310	0.149622										Capana08g000123	Capana07g000055	0.15281				Capana08g000122	Capana04g002492	0.152985	Capana00g004012	Capana00g004156	0.107188
	Capana00g004012	Capana02g001958	0.100619	Capana01g003109	Capana11g000755	0.115338	Capana08g000123	Capana00g004978	0.147778										Capana08g000123	Capana01g003547	0.152657				Capana08g000122	Capana07g001288	0.152873	Capana00g004012	Capana12g002138	0.107088
	Capana00g004012	Capana07g000185	0.100566	Capana01g003109	Capana11g002197	0.115331	Capana08g000123	Capana07g002223	0.147507										Capana08g000123	Capana03g002790	0.15241				Capana08g000122	Capana11g000437	0.152453	Capana00g004012	Capana04g001177	0.107071
	Capana00g004012	Capana02g003367	0.100535	Capana01g003109	Capana00g003081	0.115269	Capana08g000123	Capana04g001749	0.14632										Capana08g000123	Capana09g002299	0.152392				Capana08g000122	Capana02g002802	0.152392	Capana00g004012	Capana11g000606	0.106964
	Capana00g004012	Capana04g000969	0.100519	Capana01g003109	Capana09g001535	0.115049	Capana08g000123	Capana05g000049	0.145358										Capana08g000123	Capana04g000236	0.152308				Capana08g000122	Capana06g001885	0.152349	Capana00g004012	Capana09g001447	0.106797
	Capana00g004012	Capana08g002553	0.100518	Capana01g003109	Capana05g001490	0.114891	Capana08g000123	Capana04g000236	0.145262										Capana08g000123	Capana04g000018	0.151552				Capana08g000122	Capana07g002209	0.152153	Capana00g004012	Capana00g000574	0.106747
	Capana00g004012	Capana05g000427	0.100462	Capana01g003109	Capana10g002266	0.114706	Capana08g000123	Capana03g003583	0.145169										Capana08g000123	Capana00g003868	0.151518				Capana08g000122	Capana05g002560	0.151936	Capana00g004012	Capana03g002511	0.106655
	Capana00g004012	Capana00g002227	0.100435	Capana01g003109	Capana06g000232	0.114641	Capana08g000123	Capana08g000943	0.145061										Capana08g000123	Capana01g000006	0.151458				Capana08g000122	Capana09g000685	0.151889	Capana00g004012	Capana03g003042	0.106571
	Capana00g004012	Capana06g000384	0.100357	Capana01g003109	Capana00g002498	0.11452	Capana08g000123	Capana07g000265	0.142199										Capana08g000123	Capana11g001170	0.151306				Capana08g000122	Capana00g000157	0.151834	Capana00g004012	Capana11g001083	0.106249
	Capana00g004012	Capana03g002749	0.100346	Capana01g003109	Capana10g000393	0.114512	Capana08g000123	Capana05g000013	0.141412										Capana08g000123	Capana09g001984	0.151183				Capana08g000122	Capana12g002507	0.151734	Capana00g004012	Capana06g000098	0.106235
	Capana00g004012	Capana01g000561	0.100326	Capana01g003109	Capana02g003169	0.114446	Capana08g000123	Capana00g004999	0.141275										Capana08g000123	Capana04g001472	0.150901				Capana08g000122	Capana12g000041	0.151403	Capana00g004012	Capana01g003315	0.10623
	Capana00g004012	Capana01g000790	0.100322	Capana01g003109	Capana06g000604	0.114427	Capana08g000123	Capana03g004051	0.138192										Capana08g000123	Capana00g003123	0.150678				Capana08g000122	Capana06g000370	0.151364	Capana00g004012	Capana06g001770	0.105735
	Capana00g004012	Capana08g001824	0.100253	Capana01g003109	Capana02g002481	0.114388	Capana08g000123	Capana06g001045	0.138013										Capana08g000123	Capana04g001724	0.150491				Capana08g000122	Capana07g002315	0.151294	Capana00g004012	Capana10g001117	0.105488
	Capana00g004012	Capana03g000748	0.100239	Capana01g003109	Capana03g003600	0.114294	Capana08g000123	Capana02g002495	0.137103										Capana08g000123	Capana03g001522	0.150446				Capana08g000122	Capana03g000549	0.151251	Capana00g004012	Capana02g000428	0.105438
	Capana00g004012	Capana02g002373	0.100187	Capana01g003109	Capana01g003534	0.114139	Capana08g000123	Capana06g002660	0.136718										Capana08g000123	Capana08g000310	0.150422				Capana08g000122	Capana01g000918	0.151158	Capana00g004012	Capana00g003295	0.105374
	Capana00g004012	Capana03g001562	0.100177	Capana01g003109	Capana01g000066	0.114041	Capana08g000123	Capana12g000188	0.136667										Capana08g000123	Capana11g001000	0.150247				Capana08g000122	Capana09g000676	0.151138	Capana00g004012	Capana02g000219	0.10536
	Capana00g004012	Capana00g003274	0.100173	Capana01g003109	Capana06g002578	0.114035	Capana08g000123	Capana00g004936	0.13582										Capana08g000123	Capana06g002699	0.148956				Capana08g000122	Capana03g002330	0.151069	Capana00g004012	Capana01g000966	0.105275
	Capana00g004012	Capana11g000452	0.10016	Capana01g003109	Capana06g002437	0.113944	Capana08g000123	Capana00g003073	0.133375										Capana08g000123	Capana03g004545	0.148896				Capana08g000122	Capana01g001228	0.151056	Capana00g004012	Capana01g000719	0.105237
	Capana00g004012	Capana03g001721	0.100117	Capana01g003109	Capana03g000161	0.113871	Capana08g000123	Capana05g001941	0.133202										Capana08g000123	Capana06g002345	0.148338				Capana08g000122	Capana00g002361	0.151052	Capana00g004012	Capana08g002608	0.104903
	Capana00g004012	Capana00g000608	0.100071	Capana01g003109	Capana02g001200	0.113852	Capana08g000123	Capana03g000639	0.131839										Capana08g000123	Capana02g003124	0.148203				Capana08g000122	Capana06g000539	0.15097	Capana00g004012	Capana02g002957	0.104858
	Capana00g004012	Capana03g000593	0.100071	Capana01g003109	Capana01g003204	0.113824	Capana08g000123	Capana09g000968	0.131796										Capana08g000123	Capana02g001554	0.148175				Capana08g000122	Capana12g000581	0.150936	Capana00g004012	Capana03g002042	0.104832
	Capana00g004012	Capana00g000405	0.100059	Capana01g003109	Capana07g002262	0.113718	Capana08g000123	Capana02g000400	0.131578										Capana08g000123	Capana02g003232	0.148067				Capana08g000122	Capana05g000300	0.150885	Capana00g004012	Capana01g004121	0.10483
	Capana00g004012	Capana01g002715	0.100008	Capana01g003109	Capana09g000707	0.113709	Capana08g000123	Capana12g001532	0.13099										Capana08g000123	Capana06g000147	0.148025				Capana08g000122	Capana10g001947	0.150864	Capana00g004012	Capana03g001013	0.104687
	Capana01g003109	Capana09g000758	0.166477	Capana01g003109	Capana04g002769	0.113693	Capana08g000123	Capana04g001581	0.130577										Capana08g000123	Capana06g000559	0.148017				Capana08g000122	Capana08g001721	0.150748	Capana00g004012	Capana09g002308	0.104669
	Capana01g003109	Capana02g003677	0.158902	Capana01g003109	Capana04g002829	0.113524	Capana08g000123	Capana08g001052	0.130061										Capana08g000123	Capana08g001352	0.147941				Capana08g000122	Capana04g000476	0.150722	Capana00g004012	Capana12g002066	0.104668
	Capana01g003109	Capana06g001136	0.156711	Capana01g003109	Capana01g001035	0.113403	Capana08g000123	Capana04g002132	0.129279										Capana08g000123	Capana08g002360	0.147502				Capana08g000122	Capana11g000659	0.150474	Capana00g004012	Capana01g000074	0.104612
	Capana01g003109	Capana03g001660	0.155028	Capana01g003109	Capana01g002809	0.113339	Capana08g000123	Capana00g001540	0.128109										Capana08g000123	Capana03g001538	0.146977				Capana08g000122	Capana02g003625	0.150391	Capana00g004012	Capana08g000865	0.104611
	Capana01g003109	Capana12g000510	0.154712	Capana01g003109	Capana06g002446	0.113303	Capana08g000123	Capana11g000976	0.127741										Capana08g000123	Capana06g002970	0.146614				Capana08g000122	Capana02g003037	0.150177	Capana00g004012	Capana02g001466	0.1045
	Capana01g003109	Capana12g000282	0.153758	Capana01g003109	Capana03g000474	0.112977	Capana08g000123	Capana08g000335	0.127648										Capana08g000123	Capana03g001563	0.146374				Capana08g000122	Capana02g001539	0.150105	Capana00g004012	Capana01g002312	0.104473
	Capana01g003109	Capana11g002260	0.153027	Capana01g003109	Capana00g002177	0.112954	Capana08g000123	Capana10g000053	0.127084										Capana08g000123	Capana10g002514	0.145716				Capana08g000122	Capana08g001487	0.150043	Capana00g004012	Capana01g004088	0.104472
	Capana01g003109	Capana11g001843	0.15195	Capana01g003109	Capana00g001670	0.112887	Capana08g000123	Capana05g001082	0.127066										Capana08g000123	Capana06g002528	0.145456				Capana08g000122	Capana02g002139	0.149944	Capana00g004012	Capana03g001743	0.104467
	Capana01g003109	Capana05g002476	0.150541	Capana01g003109	Capana02g003004	0.112842	Capana08g000123	Capana03g000847	0.126976										Capana08g000123	Capana02g000703	0.145141				Capana08g000122	Capana00g004190	0.149807	Capana00g004012	Capana02g000544	0.10419
	Capana01g003109	Capana03g000177	0.150532	Capana01g003109	Capana02g002511	0.112772	Capana08g000123	Capana00g002229	0.126827										Capana08g000123	Capana00g000241	0.144949				Capana08g000122	Capana05g000498	0.149775	Capana00g004012	Capana00g000989	0.104172
	Capana01g003109	Capana00g001776	0.148855	Capana01g003109	Capana03g003403	0.11246	Capana08g000123	Capana09g002364	0.126725										Capana08g000123	Capana01g003121	0.14462				Capana08g000122	Capana08g001393	0.149716	Capana00g004012	Capana01g000202	0.104116
	Capana01g003109	Capana08g001828	0.147523	Capana01g003109	Capana05g000367	0.112208	Capana08g000123	Capana01g000290	0.1267										Capana08g000123	Capana05g000337	0.144334				Capana08g000122	Capana09g002072	0.149552	Capana00g004012	Capana07g000860	0.103741
	Capana01g003109	Capana01g000075	0.146207	Capana01g003109	Capana08g000766	0.112195	Capana08g000123	Capana00g003563	0.125173										Capana08g000123	Capana02g000130	0.144072				Capana08g000122	Capana06g002433	0.149426	Capana00g004012	Capana06g002062	0.103681
	Capana01g003109	Capana06g001234	0.143964	Capana01g003109	Capana11g001027	0.112137	Capana08g000123	Capana01g000656	0.125144										Capana08g000123	Capana09g000803	0.14382				Capana08g000122	Capana05g002452	0.14938	Capana00g004012	Capana09g000355	0.103426
	Capana01g003109	Capana03g003238	0.143916	Capana01g003109	Capana12g001368	0.112106	Capana08g000123	Capana12g000001	0.123096										Capana08g000123	Capana02g000182	0.14379				Capana08g000122	Capana03g000095	0.149341	Capana00g004012	Capana10g000039	0.103266
	Capana01g003109	Capana06g000543	0.142562	Capana01g003109	Capana07g002244	0.111926	Capana08g000123	Capana03g003889	0.122949										Capana08g000123	Capana00g002712	0.143651				Capana08g000122	Capana05g000419	0.148871	Capana00g004012	Capana07g002224	0.102811
	Capana01g003109	Capana08g000932	0.142354	Capana01g003109	Capana05g000237	0.1119	Capana08g000123	Capana09g001068	0.122638										Capana08g000123	Capana05g002330	0.143025				Capana08g000122	Capana02g002882	0.148694	Capana00g004012	Capana05g001324	0.102685
	Capana01g003109	Capana11g002143	0.141364	Capana01g003109	Capana01g000697	0.111732	Capana08g000123	Capana04g001048	0.121985										Capana08g000123	Capana09g000832	0.142867				Capana08g000122	Capana02g001660	0.148674	Capana00g004012	Capana02g002774	0.102596
	Capana01g003109	Capana03g004238	0.140268	Capana01g003109	Capana10g001168	0.111724	Capana08g000123	Capana06g001172	0.121807										Capana08g000123	Capana07g000283	0.142816				Capana08g000122	Capana07g001097	0.148588	Capana00g004012	Capana11g000203	0.102573
	Capana01g003109	Capana01g000975	0.138175	Capana01g003109	Capana09g001102	0.11158	Capana08g000123	Capana03g001038	0.121357										Capana08g000123	Capana00g004999	0.142707				Capana08g000122	Capana09g000540	0.14849	Capana00g004012	Capana09g001806	0.102536
	Capana01g003109	Capana03g004239	0.13772	Capana01g003109	Capana00g001872	0.111538	Capana08g000123	Capana09g000419	0.121139										Capana08g000123	Capana02g000354	0.142699				Capana08g000122	Capana00g004052	0.148348	Capana00g004012	Capana08g000124	0.102438
	Capana01g003109	Capana02g002142	0.137212	Capana01g003109	Capana11g001158	0.111274	Capana08g000123	Capana00g005109	0.120876										Capana08g000123	Capana12g001272	0.142183				Capana08g000122	Capana01g000101	0.148133	Capana00g004012	Capana01g003162	0.10234
	Capana01g003109	Capana07g000663	0.136661	Capana01g003109	Capana11g000011	0.111215	Capana08g000123	Capana00g000241	0.120865										Capana08g000123	Capana04g001116	0.142159				Capana08g000122	Capana12g002726	0.148053	Capana00g004012	Capana00g002372	0.102231
	Capana01g003109	Capana01g003517	0.136454	Capana01g003109	Capana04g001114	0.111174	Capana08g000123	Capana08g000427	0.120451										Capana08g000123	Capana00g001768	0.141815				Capana08g000122	Capana08g001341	0.147939	Capana00g004012	Capana06g002433	0.102193
	Capana01g003109	Capana03g000536	0.134771	Capana01g003109	Capana05g000240	0.11112	Capana08g000123	Capana10g001705	0.120363										Capana08g000123	Capana05g000049	0.14156				Capana08g000122	Capana05g000086	0.147877	Capana00g004012	Capana07g001739	0.102186
	Capana01g003109	Capana05g000367	0.134154	Capana01g003109	Capana01g003904	0.111056	Capana08g000123	Capana04g000498	0.120265										Capana08g000123	Capana07g000395	0.141139				Capana08g000122	Capana09g001764	0.147724	Capana00g004012	Capana06g000061	0.102131
	Capana01g003109	Capana00g002131	0.134054	Capana01g003109	Capana02g000436	0.111045	Capana08g000123	Capana01g002392	0.120257										Capana08g000123	Capana04g002422	0.140688				Capana08g000122	Capana10g000324	0.147463	Capana00g004012	Capana11g000140	0.102062
	Capana01g003109	Capana02g003149	0.133729	Capana01g003109	Capana02g001253	0.111003	Capana08g000123	Capana00g003687	0.119734										Capana08g000123	Capana03g001313	0.140323				Capana08g000122	Capana08g001395	0.147322	Capana00g004012	Capana00g003636	0.10205
	Capana01g003109	Capana08g001428	0.133276	Capana01g003109	Capana07g000264	0.110985	Capana08g000123	Capana00g002712	0.119439										Capana08g000123	Capana00g001758	0.140158				Capana08g000122	Capana02g002746	0.147297	Capana00g004012	Capana10g000152	0.101912
	Capana01g003109	Capana06g002228	0.133047	Capana01g003109	Capana05g000086	0.110972	Capana08g000123	Capana08g001431	0.119282										Capana08g000123	Capana06g001751	0.140091				Capana08g000122	Capana02g003073	0.147273	Capana00g004012	Capana02g002747	0.101481
	Capana01g003109	Capana06g000210	0.132899	Capana01g003109	Capana11g001999	0.110969	Capana08g000123	Capana07g000810	0.11923										Capana08g000123	Capana07g000413	0.139658				Capana08g000122	Capana02g003380	0.14704	Capana00g004012	Capana06g002341	0.101443
	Capana01g003109	Capana03g001067	0.132372	Capana01g003109	Capana02g003591	0.110852	Capana08g000123	Capana01g000790	0.118711										Capana08g000123	Capana11g002074	0.139544				Capana08g000122	Capana11g002037	0.146957	Capana00g004012	Capana01g002927	0.101395
	Capana01g003109	Capana03g000844	0.131952	Capana01g003109	Capana06g002096	0.110813	Capana08g000123	Capana05g002046	0.118096										Capana08g000123	Capana00g002602	0.139127				Capana08g000122	Capana09g001446	0.146676	Capana00g004012	Capana08g002553	0.10136
	Capana01g003109	Capana07g000560	0.131424	Capana01g003109	Capana03g000086	0.110771	Capana08g000123	Capana02g003605	0.117992										Capana08g000123	Capana11g000077	0.138907				Capana08g000122	Capana04g002543	0.146627	Capana00g004012	Capana05g002262	0.101326
	Capana01g003109	Capana01g000392	0.131095	Capana01g003109	Capana12g000556	0.110407	Capana08g000123	Capana00g004721	0.117852										Capana08g000123	Capana01g000724	0.138897				Capana08g000122	Capana03g001691	0.146615	Capana00g004012	Capana02g002681	0.101313
	Capana01g003109	Capana02g003321	0.131032	Capana01g003109	Capana07g001711	0.110144	Capana08g000123	Capana07g000209	0.11777										Capana08g000123	Capana00g000178	0.138628				Capana08g000122	Capana10g000625	0.146576	Capana00g004012	Capana02g001459	0.101092
	Capana01g003109	Capana01g004368	0.130521	Capana01g003109	Capana02g001640	0.110115	Capana08g000123	Capana09g001236	0.115608										Capana08g000123	Capana03g001758	0.138566				Capana08g000122	Capana01g003333	0.146403	Capana00g004012	Capana00g000541	0.101052
	Capana01g003109	Capana00g002498	0.130208	Capana01g003109	Capana00g000942	0.11007	Capana08g000123	Capana03g000485	0.115256										Capana08g000123	Capana02g001769	0.137693				Capana08g000122	Capana12g002757	0.146318	Capana00g004012	Capana12g001292	0.101012
	Capana01g003109	Capana08g001649	0.130184	Capana01g003109	Capana06g000663	0.11001	Capana08g000123	Capana06g002228	0.115199										Capana08g000123	Capana03g000373	0.137692				Capana08g000122	Capana06g001562	0.146237	Capana00g004012	Capana00g003113	0.100974
	Capana01g003109	Capana11g000988	0.129878	Capana01g003109	Capana08g001327	0.109965	Capana08g000123	Capana04g002281	0.115104										Capana08g000123	Capana01g002877	0.137478				Capana08g000122	Capana08g000649	0.146226	Capana00g004012	Capana02g002467	0.100927
	Capana01g003109	Capana01g000355	0.129472	Capana01g003109	Capana00g004877	0.10996	Capana08g000123	Capana02g002590	0.114994										Capana08g000123	Capana03g000025	0.137166				Capana08g000122	Capana12g002578	0.146128	Capana00g004012	Capana06g000210	0.1008
	Capana01g003109	Capana11g002262	0.129471	Capana01g003109	Capana08g002575	0.109698	Capana08g000123	Capana02g003404	0.114896										Capana08g000123	Capana03g004337	0.13708				Capana08g000122	Capana04g000049	0.145957	Capana00g004012	Capana06g002254	0.100718
	Capana01g003109	Capana11g002244	0.129367	Capana01g003109	Capana04g002405	0.109536	Capana08g000123	Capana04g001871	0.114783										Capana08g000123	Capana02g000261	0.136768				Capana08g000122	Capana12g002747	0.145922	Capana00g004012	Capana00g003772	0.100674
	Capana01g003109	Capana00g003846	0.129007	Capana01g003109	Capana08g001319	0.109519	Capana08g000123	Capana00g002273	0.114681										Capana08g000123	Capana03g003528	0.136402				Capana08g000122	Capana03g000464	0.145863	Capana00g004012	Capana12g002386	0.100643
	Capana01g003109	Capana03g001114	0.128614	Capana01g003109	Capana11g002248	0.109514	Capana08g000123	Capana04g001870	0.114567										Capana08g000123	Capana11g000907	0.136383				Capana08g000122	Capana04g001550	0.145798	Capana00g004012	Capana00g001179	0.100585
	Capana01g003109	Capana06g002146	0.128426	Capana01g003109	Capana08g000667	0.109426	Capana08g000123	Capana11g000988	0.114267										Capana08g000123	Capana12g002589	0.136267				Capana08g000122	Capana04g000559	0.145796	Capana00g004012	Capana03g001669	0.100545
	Capana01g003109	Capana05g000706	0.127479	Capana01g003109	Capana02g001303	0.109404	Capana08g000123	Capana03g002575	0.113757										Capana08g000123	Capana00g002207	0.135677				Capana08g000122	Capana03g000238	0.145732	Capana00g004012	Capana08g000917	0.100542
	Capana01g003109	Capana02g000491	0.126867	Capana01g003109	Capana06g000210	0.109389	Capana08g000123	Capana03g003689	0.11364										Capana08g000123	Capana04g002601	0.13558				Capana08g000122	Capana01g000833	0.145479	Capana00g004012	Capana03g004598	0.100295
	Capana01g003109	Capana00g001240	0.126859	Capana01g003109	Capana09g001740	0.10932	Capana08g000123	Capana03g001313	0.113617										Capana08g000123	Capana02g003601	0.135547				Capana08g000122	Capana04g000643	0.145403	Capana00g004012	Capana03g000009	0.100185
	Capana01g003109	Capana08g002129	0.12665	Capana01g003109	Capana10g001557	0.109159	Capana08g000123	Capana02g000354	0.113367										Capana08g000123	Capana12g000332	0.135099				Capana08g000122	Capana08g002140	0.145295	Capana00g004012	Capana11g000073	0.1001
	Capana01g003109	Capana00g002390	0.125506	Capana01g003109	Capana03g001611	0.109112	Capana08g000123	Capana05g002378	0.113054										Capana08g000123	Capana03g000756	0.135029				Capana08g000122	Capana02g003624	0.145186	Capana00g004012	Capana06g002106	0.10004
	Capana01g003109	Capana00g002125	0.125505	Capana01g003109	Capana04g002492	0.108912	Capana08g000123	Capana10g000733	0.112253										Capana08g000123	Capana07g000445	0.134994				Capana08g000122	Capana08g002814	0.145079	Capana01g003109	Capana00g002968	0.236471
	Capana01g003109	Capana11g000439	0.125255	Capana01g003109	Capana02g001697	0.108761	Capana08g000123	Capana12g001292	0.111224										Capana08g000123	Capana04g000669	0.134978				Capana08g000122	Capana08g000502	0.1449	Capana01g003109	Capana07g001116	0.227226
	Capana01g003109	Capana07g001312	0.125152	Capana01g003109	Capana07g002167	0.108704	Capana08g000123	Capana01g000771	0.111045										Capana08g000123	Capana01g003606	0.134176				Capana08g000122	Capana09g002076	0.144826	Capana01g003109	Capana08g000570	0.219632
	Capana01g003109	Capana02g002810	0.124471	Capana01g003109	Capana08g001920	0.108657	Capana08g000123	Capana10g000901	0.110629										Capana08g000123	Capana04g000193	0.134094				Capana08g000122	Capana03g000492	0.144687	Capana01g003109	Capana00g002790	0.218743
	Capana01g003109	Capana06g000437	0.124083	Capana01g003109	Capana03g004630	0.108653	Capana08g000123	Capana04g001612	0.110537										Capana08g000123	Capana06g001598	0.133897				Capana08g000122	Capana01g001237	0.144601	Capana01g003109	Capana03g001743	0.217251
	Capana01g003109	Capana11g000916	0.123821	Capana01g003109	Capana12g000295	0.108631	Capana08g000123	Capana01g003286	0.110518										Capana08g000123	Capana07g000295	0.133783				Capana08g000122	Capana01g000490	0.14444	Capana01g003109	Capana05g000873	0.215888
	Capana01g003109	Capana04g002077	0.123793	Capana01g003109	Capana11g000974	0.108566	Capana08g000123	Capana02g001769	0.110253										Capana08g000123	Capana01g000962	0.133748				Capana08g000122	Capana10g001445	0.144136	Capana01g003109	Capana06g002682	0.214415
	Capana01g003109	Capana04g001620	0.123738	Capana01g003109	Capana07g000754	0.108475	Capana08g000123	Capana03g000200	0.109517										Capana08g000123	Capana08g000481	0.133747				Capana08g000122	Capana03g000014	0.144056	Capana01g003109	Capana03g000009	0.213112
	Capana01g003109	Capana08g002575	0.123241	Capana01g003109	Capana03g000669	0.108407	Capana08g000123	Capana03g000673	0.109397										Capana08g000123	Capana12g001015	0.133587				Capana08g000122	Capana04g002876	0.143763	Capana01g003109	Capana01g000074	0.209719
	Capana01g003109	Capana01g001116	0.123086	Capana01g003109	Capana02g003577	0.108367	Capana08g000123	Capana09g000952	0.109169										Capana08g000123	Capana08g002775	0.133125				Capana08g000122	Capana11g000445	0.143756	Capana01g003109	Capana04g000081	0.20822
	Capana01g003109	Capana08g001439	0.122817	Capana01g003109	Capana10g001938	0.108179	Capana08g000123	Capana08g000659	0.108853										Capana08g000123	Capana03g001310	0.133115				Capana08g000122	Capana05g000317	0.143729	Capana01g003109	Capana03g000435	0.207768
	Capana01g003109	Capana01g000008	0.122771	Capana01g003109	Capana12g001405	0.108154	Capana08g000123	Capana00g000483	0.108416										Capana08g000123	Capana00g000442	0.132928				Capana08g000122	Capana11g000880	0.143645	Capana01g003109	Capana09g001097	0.20737
	Capana01g003109	Capana08g000020	0.122587	Capana01g003109	Capana01g000387	0.10809	Capana08g000123	Capana12g001061	0.107981										Capana08g000123	Capana08g001359	0.132535				Capana08g000122	Capana08g000926	0.14325	Capana01g003109	Capana05g002159	0.205565
	Capana01g003109	Capana12g001156	0.121648	Capana01g003109	Capana00g004313	0.107988	Capana08g000123	Capana01g001192	0.106965										Capana08g000123	Capana04g001390	0.132371				Capana08g000122	Capana08g001993	0.143222	Capana01g003109	Capana07g000264	0.205555
	Capana01g003109	Capana00g003982	0.120927	Capana01g003109	Capana03g001071	0.107988	Capana08g000123	Capana00g003829	0.106474										Capana08g000123	Capana07g000947	0.132258				Capana08g000122	Capana12g000723	0.143062	Capana01g003109	Capana02g002990	0.201589
	Capana01g003109	Capana07g000185	0.120713	Capana01g003109	Capana05g000594	0.107968	Capana08g000123	Capana03g003345	0.106201										Capana08g000123	Capana00g002436	0.1318				Capana08g000122	Capana10g001191	0.142846	Capana01g003109	Capana08g002047	0.201263
	Capana01g003109	Capana01g003904	0.120642	Capana01g003109	Capana00g004293	0.107951	Capana08g000123	Capana02g002276	0.10597										Capana08g000123	Capana00g004710	0.131673				Capana08g000122	Capana07g001015	0.142679	Capana01g003109	Capana04g000694	0.200495
	Capana01g003109	Capana10g002508	0.120112	Capana01g003109	Capana12g000419	0.107882	Capana08g000123	Capana06g002798	0.105828										Capana08g000123	Capana03g001123	0.131515				Capana08g000122	Capana01g002090	0.142573	Capana01g003109	Capana00g004052	0.196577
	Capana01g003109	Capana08g000157	0.119511	Capana01g003109	Capana09g001848	0.107844	Capana08g000123	Capana12g002111	0.105203										Capana08g000123	Capana11g000874	0.131338				Capana08g000122	Capana11g002260	0.142536	Capana01g003109	Capana05g000164	0.195897
	Capana01g003109	Capana03g001919	0.119507	Capana01g003109	Capana10g001865	0.107835	Capana08g000123	Capana02g001162	0.10498										Capana08g000123	Capana01g002705	0.131192				Capana08g000122	Capana05g001759	0.142503	Capana01g003109	Capana02g002829	0.193444
	Capana01g003109	Capana02g001335	0.118631	Capana01g003109	Capana09g002219	0.10773	Capana08g000123	Capana00g000538	0.104693										Capana08g000123	Capana06g002050	0.130312				Capana08g000122	Capana11g001999	0.14246	Capana01g003109	Capana11g001934	0.192274
	Capana01g003109	Capana07g002432	0.11824	Capana01g003109	Capana00g001405	0.107605	Capana08g000123	Capana04g000193	0.104517										Capana08g000123	Capana02g001157	0.130199				Capana08g000122	Capana12g000340	0.142412	Capana01g003109	Capana00g003846	0.189848
	Capana01g003109	Capana00g005106	0.118229	Capana01g003109	Capana02g002957	0.107478	Capana08g000123	Capana06g000184	0.104475										Capana08g000123	Capana04g000661	0.130086				Capana08g000122	Capana00g004903	0.1423	Capana01g003109	Capana07g001662	0.189159
	Capana01g003109	Capana10g000325	0.118219	Capana01g003109	Capana00g003961	0.107376	Capana08g000123	Capana06g001456	0.104247										Capana08g000123	Capana07g001693	0.13003				Capana08g000122	Capana10g001341	0.142231	Capana01g003109	Capana06g000177	0.188709
	Capana01g003109	Capana08g001102	0.118021	Capana01g003109	Capana02g003665	0.107332	Capana08g000123	Capana09g001256	0.104064										Capana08g000123	Capana11g000018	0.130029				Capana08g000122	Capana05g000791	0.142148	Capana01g003109	Capana06g000700	0.187592
	Capana01g003109	Capana03g004390	0.117911	Capana01g003109	Capana06g001746	0.107302	Capana08g000123	Capana08g000175	0.104055										Capana08g000123	Capana02g001214	0.129752				Capana08g000122	Capana02g002901	0.142051	Capana01g003109	Capana10g000425	0.186677
	Capana01g003109	Capana06g000274	0.117867	Capana01g003109	Capana08g001833	0.107294	Capana08g000123	Capana00g002464	0.103644										Capana08g000123	Capana03g001938	0.129702				Capana08g000122	Capana01g002927	0.142004	Capana01g003109	Capana12g000046	0.186296
	Capana01g003109	Capana12g002124	0.117452	Capana01g003109	Capana02g002836	0.107286	Capana08g000123	Capana11g000225	0.103542										Capana08g000123	Capana11g001480	0.129406				Capana08g000122	Capana03g003603	0.141978	Capana01g003109	Capana02g001812	0.185478
	Capana01g003109	Capana06g001678	0.117413	Capana01g003109	Capana03g003442	0.107257	Capana08g000123	Capana11g001326	0.1035										Capana08g000123	Capana02g002426	0.129273				Capana08g000122	Capana03g004264	0.141872	Capana01g003109	Capana03g001660	0.18534
	Capana01g003109	Capana02g001239	0.116838	Capana01g003109	Capana01g003415	0.107238	Capana08g000123	Capana00g004973	0.103277										Capana08g000123	Capana08g000920	0.129098				Capana08g000122	Capana01g003523	0.141816	Capana01g003109	Capana08g002544	0.185003
	Capana01g003109	Capana01g001444	0.116021	Capana01g003109	Capana01g003564	0.107115	Capana08g000123	Capana05g000683	0.103223										Capana08g000123	Capana06g000671	0.128873				Capana08g000122	Capana00g003510	0.141619	Capana01g003109	Capana02g002957	0.184749
	Capana01g003109	Capana08g001937	0.115875	Capana01g003109	Capana03g001156	0.107109	Capana08g000123	Capana01g001185	0.102976										Capana08g000123	Capana01g003424	0.128269				Capana08g000122	Capana04g001744	0.141246	Capana01g003109	Capana07g000754	0.184281
	Capana01g003109	Capana02g001983	0.115376	Capana01g003109	Capana12g001868	0.107107	Capana08g000123	Capana00g000442	0.102829										Capana08g000123	Capana02g003224	0.128255				Capana08g000122	Capana06g000538	0.141209	Capana01g003109	Capana09g002379	0.182035
	Capana01g003109	Capana00g000348	0.115303	Capana01g003109	Capana02g003464	0.106916	Capana08g000123	Capana09g000673	0.10277										Capana08g000123	Capana03g000248	0.1282				Capana08g000122	Capana05g002162	0.141208	Capana01g003109	Capana08g002158	0.180552
	Capana01g003109	Capana08g002632	0.115232	Capana01g003109	Capana12g000399	0.106892	Capana08g000123	Capana03g001918	0.102344										Capana08g000123	Capana02g003167	0.12755				Capana08g000122	Capana05g000093	0.140846	Capana01g003109	Capana10g002184	0.178209
	Capana01g003109	Capana05g002269	0.11517	Capana01g003109	Capana02g003632	0.106873	Capana08g000123	Capana06g001438	0.102118										Capana08g000123	Capana00g004595	0.127338				Capana08g000122	Capana07g000033	0.140799	Capana01g003109	Capana09g000676	0.177826
	Capana01g003109	Capana02g000031	0.114913	Capana01g003109	Capana09g000047	0.106863	Capana08g000123	Capana08g000601	0.101859										Capana08g000123	Capana08g001910	0.127156				Capana08g000122	Capana06g000365	0.140759	Capana01g003109	Capana03g004598	0.177191
	Capana01g003109	Capana12g000699	0.113583	Capana01g003109	Capana03g004396	0.106821	Capana08g000123	Capana06g000837	0.101686										Capana08g000123	Capana00g001757	0.126933				Capana08g000122	Capana08g001532	0.140597	Capana01g003109	Capana06g002433	0.176628
	Capana01g003109	Capana00g002932	0.113541	Capana01g003109	Capana08g002446	0.106789	Capana08g000123	Capana06g001800	0.101355										Capana08g000123	Capana11g000439	0.126211				Capana08g000122	Capana02g001353	0.140242	Capana01g003109	Capana11g000203	0.1766
	Capana01g003109	Capana01g001392	0.113184	Capana01g003109	Capana10g002416	0.106574	Capana08g000123	Capana12g001769	0.101278										Capana08g000123	Capana05g000427	0.126036				Capana08g000122	Capana10g000225	0.140181	Capana01g003109	Capana02g003448	0.175078
	Capana01g003109	Capana10g000102	0.112671	Capana01g003109	Capana12g002600	0.106573	Capana08g000123	Capana02g001350	0.100951										Capana08g000123	Capana06g000982	0.125411				Capana08g000122	Capana01g003579	0.140157	Capana01g003109	Capana12g002855	0.174554
	Capana01g003109	Capana00g001503	0.112351	Capana01g003109	Capana01g003384	0.106548	Capana08g000123	Capana05g002388	0.100936										Capana08g000123	Capana04g001536	0.124996				Capana08g000122	Capana08g000969	0.140142	Capana01g003109	Capana07g001101	0.17453
	Capana01g003109	Capana09g002222	0.112227	Capana01g003109	Capana12g002630	0.106524	Capana08g000123	Capana05g000548	0.10056										Capana08g000123	Capana10g000335	0.124493				Capana08g000122	Capana03g001143	0.140131	Capana01g003109	Capana01g000361	0.174209
	Capana01g003109	Capana04g001736	0.112172	Capana01g003109	Capana03g003648	0.10647	Capana08g000123	Capana10g001182	0.100544										Capana08g000123	Capana11g000115	0.123781				Capana08g000122	Capana01g002721	0.140058	Capana01g003109	Capana03g000430	0.173537
	Capana01g003109	Capana06g000233	0.111929	Capana01g003109	Capana08g000455	0.106373	Capana08g000123	Capana11g001131	0.100467										Capana08g000123	Capana05g002333	0.123627				Capana08g000122	Capana12g002053	0.140019	Capana01g003109	Capana00g002831	0.173419
	Capana01g003109	Capana12g000476	0.111401	Capana01g003109	Capana12g001197	0.106336	Capana08g000123	Capana01g003314	0.100377										Capana08g000123	Capana07g001756	0.123423				Capana08g000122	Capana03g002099	0.139969	Capana01g003109	Capana07g001913	0.172919
	Capana01g003109	Capana10g001848	0.111242	Capana01g003109	Capana02g003260	0.106242	Capana08g000123	Capana01g003832	0.100276										Capana08g000123	Capana06g000579	0.122965				Capana08g000122	Capana07g002448	0.139924	Capana01g003109	Capana02g000190	0.171795
	Capana01g003109	Capana03g000455	0.111221	Capana01g003109	Capana00g003256	0.106154	Capana08g000123	Capana05g000453	0.100179										Capana08g000123	Capana11g001991	0.122653				Capana08g000122	Capana03g003238	0.139886	Capana01g003109	Capana05g000225	0.171258
	Capana01g003109	Capana10g001059	0.111184	Capana01g003109	Capana08g002810	0.106095	Capana08g000123	Capana00g002547	0.100134										Capana08g000123	Capana08g000943	0.12265				Capana08g000122	Capana01g003167	0.139851	Capana01g003109	Capana12g002757	0.171043
	Capana01g003109	Capana00g002731	0.111169	Capana01g003109	Capana01g000496	0.106052	Capana08g000123	Capana06g002699	0.100061										Capana08g000123	Capana03g003583	0.122441				Capana08g000122	Capana01g000877	0.139778	Capana01g003109	Capana09g000620	0.170667
	Capana01g003109	Capana04g001958	0.111075	Capana01g003109	Capana10g001884	0.106017													Capana08g000123	Capana08g000740	0.122271				Capana08g000122	Capana05g002041	0.139602	Capana01g003109	Capana00g005021	0.170532
	Capana01g003109	Capana11g002347	0.110998	Capana01g003109	Capana05g002455	0.105956													Capana08g000123	Capana00g001540	0.122165				Capana08g000122	Capana10g001974	0.139471	Capana01g003109	Capana12g000179	0.17046
	Capana01g003109	Capana06g002096	0.110948	Capana01g003109	Capana02g002115	0.105876													Capana08g000123	Capana08g000235	0.121724				Capana08g000122	Capana11g000380	0.139365	Capana01g003109	Capana01g003531	0.170337
	Capana01g003109	Capana07g002244	0.110338	Capana01g003109	Capana02g001207	0.105831													Capana08g000123	Capana07g000939	0.121667				Capana08g000122	Capana02g002008	0.139269	Capana01g003109	Capana07g001022	0.170162
	Capana01g003109	Capana09g001489	0.110195	Capana01g003109	Capana12g001540	0.105737													Capana08g000123	Capana01g004057	0.121635				Capana08g000122	Capana03g001447	0.139127	Capana01g003109	Capana10g000422	0.169331
	Capana01g003109	Capana07g001814	0.110167	Capana01g003109	Capana02g001861	0.10571													Capana08g000123	Capana08g000928	0.121491				Capana08g000122	Capana08g002854	0.139094	Capana01g003109	Capana00g002256	0.16816
	Capana01g003109	Capana02g001667	0.11008	Capana01g003109	Capana12g000166	0.105647													Capana08g000123	Capana02g002275	0.121351				Capana08g000122	Capana01g000955	0.139033	Capana01g003109	Capana11g000063	0.16659
	Capana01g003109	Capana00g004678	0.109856	Capana01g003109	Capana03g001963	0.105618													Capana08g000123	Capana01g002630	0.120616				Capana08g000122	Capana07g002432	0.138973	Capana01g003109	Capana12g000079	0.166006
	Capana01g003109	Capana10g000017	0.109794	Capana01g003109	Capana03g004628	0.105604													Capana08g000123	Capana04g000849	0.120261				Capana08g000122	Capana02g000867	0.138905	Capana01g003109	Capana02g002316	0.163862
	Capana01g003109	Capana04g000890	0.109717	Capana01g003109	Capana01g003654	0.105463													Capana08g000123	Capana01g003707	0.119928				Capana08g000122	Capana08g001519	0.138882	Capana01g003109	Capana11g002205	0.162834
	Capana01g003109	Capana03g001059	0.10967	Capana01g003109	Capana07g000312	0.105454													Capana08g000123	Capana08g000530	0.119848				Capana08g000122	Capana00g001503	0.13884	Capana01g003109	Capana06g000141	0.162725
	Capana01g003109	Capana02g000298	0.109588	Capana01g003109	Capana12g001307	0.1054													Capana08g000123	Capana09g002065	0.119403				Capana08g000122	Capana01g003534	0.138839	Capana01g003109	Capana03g000792	0.162472
	Capana01g003109	Capana00g004121	0.108901	Capana01g003109	Capana06g000721	0.105268													Capana08g000123	Capana00g001099	0.119023				Capana08g000122	Capana04g002231	0.138829	Capana01g003109	Capana08g002451	0.16242
	Capana01g003109	Capana08g001345	0.107993	Capana01g003109	Capana00g002836	0.105171													Capana08g000123	Capana06g002301	0.11898				Capana08g000122	Capana03g003587	0.138674	Capana01g003109	Capana08g000168	0.162245
	Capana01g003109	Capana09g000952	0.107978	Capana01g003109	Capana07g000612	0.105154													Capana08g000123	Capana06g002228	0.118617				Capana08g000122	Capana07g001537	0.138574	Capana01g003109	Capana10g002318	0.161581
	Capana01g003109	Capana05g000444	0.107657	Capana01g003109	Capana03g000820	0.105152													Capana08g000123	Capana03g000246	0.118597				Capana08g000122	Capana03g000917	0.138386	Capana01g003109	Capana06g003071	0.161417
	Capana01g003109	Capana09g000536	0.107429	Capana01g003109	Capana07g001298	0.104968													Capana08g000123	Capana05g001082	0.118515				Capana08g000122	Capana08g001080	0.138277	Capana01g003109	Capana03g001771	0.161128
	Capana01g003109	Capana04g001693	0.107415	Capana01g003109	Capana02g000106	0.104931													Capana08g000123	Capana00g002776	0.118406				Capana08g000122	Capana02g002059	0.138215	Capana01g003109	Capana05g002412	0.160287
	Capana01g003109	Capana04g001935	0.106968	Capana01g003109	Capana01g001688	0.104814													Capana08g000123	Capana01g003409	0.118102				Capana08g000122	Capana11g001843	0.138185	Capana01g003109	Capana07g002408	0.160187
	Capana01g003109	Capana03g003994	0.106864	Capana01g003109	Capana12g002052	0.104724													Capana08g000123	Capana10g001121	0.11779				Capana08g000122	Capana03g004419	0.138139	Capana01g003109	Capana01g003504	0.160173
	Capana01g003109	Capana00g003282	0.106819	Capana01g003109	Capana00g003471	0.104723													Capana08g000123	Capana08g000784	0.117561				Capana08g000122	Capana06g000229	0.138119	Capana01g003109	Capana00g001538	0.159255
	Capana01g003109	Capana03g003287	0.106814	Capana01g003109	Capana05g002074	0.104404													Capana08g000123	Capana10g002275	0.117501				Capana08g000122	Capana02g001628	0.137989	Capana01g003109	Capana03g001182	0.158339
	Capana01g003109	Capana01g002635	0.106343	Capana01g003109	Capana12g001012	0.104278													Capana08g000123	Capana09g002064	0.117408				Capana08g000122	Capana00g002393	0.137906	Capana01g003109	Capana01g000832	0.158025
	Capana01g003109	Capana00g004012	0.106225	Capana01g003109	Capana08g001720	0.104264													Capana08g000123	Capana08g000658	0.117311				Capana08g000122	Capana12g000573	0.137724	Capana01g003109	Capana02g002834	0.155913
	Capana01g003109	Capana07g001101	0.105908	Capana01g003109	Capana03g002795	0.104216													Capana08g000123	Capana05g000361	0.117072				Capana08g000122	Capana09g000620	0.137691	Capana01g003109	Capana02g002967	0.155494
	Capana01g003109	Capana05g002330	0.105882	Capana01g003109	Capana06g000694	0.104105													Capana08g000123	Capana12g002223	0.116988				Capana08g000122	Capana01g000403	0.137656	Capana01g003109	Capana03g001311	0.154152
	Capana01g003109	Capana09g001447	0.1058	Capana01g003109	Capana06g001563	0.104089													Capana08g000123	Capana12g000017	0.116952				Capana08g000122	Capana09g001696	0.137599	Capana01g003109	Capana02g003632	0.153555
	Capana01g003109	Capana07g001752	0.105255	Capana01g003109	Capana00g003752	0.103862													Capana08g000123	Capana00g000807	0.116864				Capana08g000122	Capana05g002163	0.137556	Capana01g003109	Capana06g000321	0.153453
	Capana01g003109	Capana00g004517	0.104897	Capana01g003109	Capana09g001406	0.103856													Capana08g000123	Capana01g003120	0.116853				Capana08g000122	Capana09g001041	0.137542	Capana01g003109	Capana00g003014	0.153288
	Capana01g003109	Capana05g000670	0.104124	Capana01g003109	Capana06g002767	0.10381													Capana08g000123	Capana07g000396	0.116837				Capana08g000122	Capana03g003543	0.137509	Capana01g003109	Capana10g001974	0.152873
	Capana01g003109	Capana10g001168	0.104087	Capana01g003109	Capana06g001437	0.103673													Capana08g000123	Capana06g000653	0.11673				Capana08g000122	Capana04g001205	0.137446	Capana01g003109	Capana03g000115	0.152009
	Capana01g003109	Capana05g000102	0.103601	Capana01g003109	Capana03g000403	0.103664													Capana08g000123	Capana01g001191	0.116594				Capana08g000122	Capana01g002785	0.137228	Capana01g003109	Capana07g001184	0.151625
	Capana01g003109	Capana04g001402	0.103542	Capana01g003109	Capana02g000943	0.103661													Capana08g000123	Capana01g000238	0.116588				Capana08g000122	Capana00g003256	0.136914	Capana01g003109	Capana02g003109	0.15129
	Capana01g003109	Capana09g001406	0.103475	Capana01g003109	Capana03g002085	0.103638													Capana08g000123	Capana07g001429	0.116216				Capana08g000122	Capana06g000537	0.13683	Capana01g003109	Capana08g002172	0.151215
	Capana01g003109	Capana05g000400	0.10307	Capana01g003109	Capana07g000663	0.103502													Capana08g000123	Capana06g002063	0.116199				Capana08g000122	Capana10g000550	0.136588	Capana01g003109	Capana02g002902	0.150257
	Capana01g003109	Capana04g000205	0.103031	Capana01g003109	Capana01g000036	0.103499													Capana08g000123	Capana05g001469	0.116047				Capana08g000122	Capana09g001858	0.136549	Capana01g003109	Capana10g002206	0.149686
	Capana01g003109	Capana06g000925	0.102942	Capana01g003109	Capana10g002304	0.103479													Capana08g000123	Capana07g000131	0.115478				Capana08g000122	Capana08g001992	0.136478	Capana01g003109	Capana09g000564	0.14948
	Capana01g003109	Capana04g002425	0.102941	Capana01g003109	Capana01g001745	0.103434													Capana08g000123	Capana05g002292	0.11512				Capana08g000122	Capana11g000928	0.136445	Capana01g003109	Capana08g000579	0.14907
	Capana01g003109	Capana11g001505	0.102854	Capana01g003109	Capana01g004388	0.103424													Capana08g000123	Capana04g002281	0.11476				Capana08g000122	Capana11g001678	0.136424	Capana01g003109	Capana09g000355	0.14858
	Capana01g003109	Capana03g000474	0.102632	Capana01g003109	Capana03g001689	0.103411													Capana08g000123	Capana12g000231	0.114391				Capana08g000122	Capana03g000560	0.136188	Capana01g003109	Capana10g002511	0.148333
	Capana01g003109	Capana00g003392	0.102489	Capana01g003109	Capana03g001329	0.10339													Capana08g000123	Capana00g002180	0.114056				Capana08g000122	Capana07g001119	0.136163	Capana01g003109	Capana01g001688	0.148216
	Capana01g003109	Capana09g001726	0.102326	Capana01g003109	Capana00g004160	0.103288													Capana08g000123	Capana08g002732	0.113908				Capana08g000122	Capana06g001722	0.136094	Capana01g003109	Capana12g000598	0.147586
	Capana01g003109	Capana05g001461	0.102204	Capana01g003109	Capana03g000150	0.103277													Capana08g000123	Capana03g004338	0.113882				Capana08g000122	Capana03g003491	0.135776	Capana01g003109	Capana06g000437	0.147114
	Capana01g003109	Capana00g002531	0.102176	Capana01g003109	Capana02g002968	0.103217													Capana08g000123	Capana10g001914	0.11388				Capana08g000122	Capana03g003650	0.135679	Capana01g003109	Capana02g002733	0.147072
	Capana01g003109	Capana11g002257	0.10111	Capana01g003109	Capana03g000516	0.103179													Capana08g000123	Capana01g003452	0.113797				Capana08g000122	Capana06g001684	0.135652	Capana01g003109	Capana11g000628	0.146798
	Capana01g003109	Capana08g000017	0.101063	Capana01g003109	Capana01g002973	0.10316													Capana08g000123	Capana02g002435	0.113529				Capana08g000122	Capana00g002737	0.135628	Capana01g003109	Capana03g000549	0.1465
	Capana01g003109	Capana12g002230	0.101009	Capana01g003109	Capana07g002488	0.103106													Capana08g000123	Capana08g000482	0.113266				Capana08g000122	Capana11g000651	0.135441	Capana01g003109	Capana01g002476	0.1452
	Capana01g003109	Capana10g002203	0.100593	Capana01g003109	Capana03g001100	0.103072													Capana08g000123	Capana10g000733	0.11313				Capana08g000122	Capana01g001084	0.13535	Capana01g003109	Capana08g001519	0.144861
	Capana01g003109	Capana08g000482	0.100345	Capana01g003109	Capana07g002395	0.102926													Capana08g000123	Capana11g002230	0.112918				Capana08g000122	Capana12g001532	0.135068	Capana01g003109	Capana08g002833	0.144742
	Capana01g003109	Capana03g004628	0.100135	Capana01g003109	Capana03g001366	0.102873													Capana08g000123	Capana04g000662	0.112811				Capana08g000122	Capana00g001872	0.134979	Capana01g003109	Capana00g000979	0.144614
	Capana01g003109	Capana06g000421	0.100102	Capana01g003109	Capana06g000610	0.102803													Capana08g000123	Capana01g000753	0.112729				Capana08g000122	Capana10g001651	0.1346	Capana01g003109	Capana11g002298	0.144417
	Capana01g003109	Capana02g003472	0.100084	Capana01g003109	Capana07g000125	0.102753													Capana08g000123	Capana07g001752	0.112722				Capana08g000122	Capana02g003004	0.134571	Capana01g003109	Capana06g002569	0.144069
	Capana01g003109	Capana05g000093	0.100057	Capana01g003109	Capana02g002775	0.102726													Capana08g000123	Capana00g002750	0.112181				Capana08g000122	Capana12g002756	0.134325	Capana01g003109	Capana01g004020	0.143882
	Capana01g003109	Capana12g002542	0.100009	Capana01g003109	Capana02g001781	0.102639													Capana08g000123	Capana03g000200	0.112075				Capana08g000122	Capana02g002829	0.134234	Capana01g003109	Capana08g002099	0.143606
	Capana08g000122	Capana06g002228	0.174529	Capana01g003109	Capana02g002953	0.102635													Capana08g000123	Capana07g002223	0.112067				Capana08g000122	Capana08g001336	0.134082	Capana01g003109	Capana06g001684	0.143333
	Capana08g000122	Capana06g001234	0.164539	Capana01g003109	Capana02g001323	0.102604													Capana08g000123	Capana06g001438	0.111795				Capana08g000122	Capana09g002200	0.133988	Capana01g003109	Capana08g001393	0.143252
	Capana08g000122	Capana07g000663	0.16111	Capana01g003109	Capana00g002264	0.102556													Capana08g000123	Capana04g001417	0.111733				Capana08g000122	Capana00g001129	0.133976	Capana01g003109	Capana00g004564	0.142961
	Capana08g000122	Capana02g003677	0.155111	Capana01g003109	Capana08g001159	0.102548													Capana08g000123	Capana01g004043	0.111535				Capana08g000122	Capana05g000130	0.133927	Capana01g003109	Capana04g002597	0.142737
	Capana08g000122	Capana07g001752	0.153002	Capana01g003109	Capana03g001919	0.102505													Capana08g000123	Capana03g003026	0.111429				Capana08g000122	Capana06g000176	0.133871	Capana01g003109	Capana01g001243	0.142157
	Capana08g000122	Capana02g003321	0.152778	Capana01g003109	Capana02g003075	0.102364													Capana08g000123	Capana02g000111	0.111112				Capana08g000122	Capana05g001003	0.133847	Capana01g003109	Capana01g001391	0.141937
	Capana08g000122	Capana01g000075	0.151214	Capana01g003109	Capana05g001227	0.102272													Capana08g000123	Capana08g002207	0.110754				Capana08g000122	Capana08g000904	0.133484	Capana01g003109	Capana12g000298	0.141863
	Capana08g000122	Capana11g000988	0.14967	Capana01g003109	Capana06g000981	0.102215													Capana08g000123	Capana12g002141	0.110541				Capana08g000122	Capana07g001873	0.133432	Capana01g003109	Capana08g001531	0.141387
	Capana08g000122	Capana04g001402	0.149138	Capana01g003109	Capana10g000341	0.102179													Capana08g000123	Capana11g000990	0.110533				Capana08g000122	Capana12g001938	0.133384	Capana01g003109	Capana12g000832	0.14129
	Capana08g000122	Capana11g000439	0.148967	Capana01g003109	Capana02g002166	0.10202													Capana08g000123	Capana10g000175	0.110503				Capana08g000122	Capana00g004293	0.133316	Capana01g003109	Capana03g003543	0.141226
	Capana08g000122	Capana03g001660	0.14896	Capana01g003109	Capana01g002131	0.10201													Capana08g000123	Capana01g003904	0.110409				Capana08g000122	Capana08g001293	0.133138	Capana01g003109	Capana04g001646	0.14114
	Capana08g000122	Capana12g000282	0.148412	Capana01g003109	Capana08g002854	0.101988													Capana08g000123	Capana11g001619	0.110062				Capana08g000122	Capana01g000966	0.133129	Capana01g003109	Capana04g002264	0.140957
	Capana08g000122	Capana08g000482	0.146919	Capana01g003109	Capana11g002135	0.101982													Capana08g000123	Capana03g003698	0.109958				Capana08g000122	Capana10g002135	0.13312	Capana01g003109	Capana07g000054	0.139953
	Capana08g000122	Capana04g001693	0.146849	Capana01g003109	Capana12g000806	0.10195													Capana08g000123	Capana07g001492	0.109623				Capana08g000122	Capana02g000832	0.132991	Capana01g003109	Capana11g001231	0.139655
	Capana08g000122	Capana09g001446	0.145987	Capana01g003109	Capana12g000354	0.101904													Capana08g000123	Capana08g001073	0.109533				Capana08g000122	Capana02g002330	0.132963	Capana01g003109	Capana12g000511	0.139648
	Capana08g000122	Capana01g000008	0.142961	Capana01g003109	Capana11g000276	0.101831													Capana08g000123	Capana08g001715	0.109481				Capana08g000122	Capana11g001056	0.132784	Capana01g003109	Capana09g001858	0.139497
	Capana08g000122	Capana03g001066	0.141952	Capana01g003109	Capana00g003014	0.101779													Capana08g000123	Capana11g001138	0.109145				Capana08g000122	Capana10g000878	0.132727	Capana01g003109	Capana00g004588	0.13949
	Capana08g000122	Capana03g000177	0.141574	Capana01g003109	Capana02g003472	0.10175													Capana08g000123	Capana12g000114	0.10862				Capana08g000122	Capana08g001875	0.132709	Capana01g003109	Capana01g003102	0.139055
	Capana08g000122	Capana07g002244	0.140968	Capana01g003109	Capana12g001147	0.101475													Capana08g000123	Capana01g003643	0.10856				Capana08g000122	Capana04g000363	0.132515	Capana01g003109	Capana11g002135	0.138949
	Capana08g000122	Capana02g002915	0.139271	Capana01g003109	Capana05g000175	0.101458													Capana08g000123	Capana08g000314	0.108349				Capana08g000122	Capana00g000104	0.132505	Capana01g003109	Capana00g002765	0.138874
	Capana08g000122	Capana09g000758	0.137058	Capana01g003109	Capana07g000457	0.101338													Capana08g000123	Capana11g000198	0.108331				Capana08g000122	Capana02g002972	0.132409	Capana01g003109	Capana02g002748	0.138076
	Capana08g000122	Capana08g000468	0.136327	Capana01g003109	Capana06g001392	0.101316													Capana08g000123	Capana03g002732	0.108322				Capana08g000122	Capana03g004621	0.132377	Capana01g003109	Capana00g001724	0.137746
	Capana08g000122	Capana03g004220	0.134498	Capana01g003109	Capana12g002736	0.101274													Capana08g000123	Capana08g002289	0.108247				Capana08g000122	Capana00g003860	0.132259	Capana01g003109	Capana03g000238	0.137698
	Capana08g000122	Capana12g001492	0.132893	Capana01g003109	Capana12g000458	0.101251													Capana08g000123	Capana03g002044	0.10818				Capana08g000122	Capana02g003481	0.132186	Capana01g003109	Capana08g001844	0.137516
	Capana08g000122	Capana01g000774	0.13273	Capana01g003109	Capana03g001010	0.101209													Capana08g000123	Capana11g002170	0.107628				Capana08g000122	Capana01g003941	0.13205	Capana01g003109	Capana10g001273	0.1374
	Capana08g000122	Capana07g000204	0.131801	Capana01g003109	Capana00g003034	0.100998													Capana08g000123	Capana04g002209	0.107507				Capana08g000122	Capana00g000703	0.131896	Capana01g003109	Capana12g002537	0.136823
	Capana08g000122	Capana08g001102	0.131714	Capana01g003109	Capana06g001044	0.100984													Capana08g000123	Capana08g000176	0.10713				Capana08g000122	Capana11g001355	0.131887	Capana01g003109	Capana02g002570	0.136813
	Capana08g000122	Capana02g003148	0.131434	Capana01g003109	Capana00g000926	0.10095													Capana08g000123	Capana08g001476	0.106903				Capana08g000122	Capana02g001642	0.131679	Capana01g003109	Capana00g002255	0.136805
	Capana08g000122	Capana09g001304	0.131177	Capana01g003109	Capana05g000102	0.100775													Capana08g000123	Capana04g000553	0.106793				Capana08g000122	Capana04g000089	0.13136	Capana01g003109	Capana10g000218	0.136608
	Capana08g000122	Capana03g000014	0.131086	Capana01g003109	Capana01g001685	0.100685													Capana08g000123	Capana10g000955	0.106617				Capana08g000122	Capana00g004930	0.131293	Capana01g003109	Capana11g000375	0.136513
	Capana08g000122	Capana06g002198	0.131081	Capana01g003109	Capana03g003087	0.100644													Capana08g000123	Capana02g001496	0.10632				Capana08g000122	Capana00g002765	0.131278	Capana01g003109	Capana04g000336	0.13649
	Capana08g000122	Capana01g001615	0.13105	Capana01g003109	Capana07g002448	0.100585													Capana08g000123	Capana08g002475	0.106281				Capana08g000122	Capana07g000264	0.131252	Capana01g003109	Capana02g003092	0.136413
	Capana08g000122	Capana00g001879	0.130948	Capana01g003109	Capana06g000161	0.100573													Capana08g000123	Capana09g001340	0.106278				Capana08g000122	Capana06g000321	0.131247	Capana01g003109	Capana06g000795	0.136411
	Capana08g000122	Capana04g001620	0.130925	Capana01g003109	Capana02g000014	0.100494													Capana08g000123	Capana01g003314	0.10604				Capana08g000122	Capana06g000461	0.13078	Capana01g003109	Capana10g000553	0.135754
	Capana08g000122	Capana06g002672	0.129104	Capana01g003109	Capana04g000589	0.100317													Capana08g000123	Capana08g001345	0.105637				Capana08g000122	Capana07g000059	0.130492	Capana01g003109	Capana02g000298	0.135095
	Capana08g000122	Capana08g000496	0.128121	Capana01g003109	Capana00g002752	0.100293													Capana08g000123	Capana06g001607	0.105515				Capana08g000122	Capana07g000596	0.130201	Capana01g003109	Capana01g000836	0.135059
	Capana08g000122	Capana06g000571	0.127493	Capana01g003109	Capana01g001170	0.100282													Capana08g000123	Capana01g001193	0.105382				Capana08g000122	Capana01g003531	0.130175	Capana01g003109	Capana08g000969	0.134919
	Capana08g000122	Capana01g000975	0.127042	Capana01g003109	Capana11g002323	0.100193													Capana08g000123	Capana02g002438	0.105137				Capana08g000122	Capana08g000838	0.130166	Capana01g003109	Capana12g000943	0.134901
	Capana08g000122	Capana05g002269	0.126762	Capana01g003109	Capana08g002043	0.100125													Capana08g000123	Capana03g004051	0.104926				Capana08g000122	Capana03g003322	0.130093	Capana01g003109	Capana01g000873	0.134827
	Capana08g000122	Capana03g000333	0.126711	Capana01g003109	Capana03g000009	0.100005													Capana08g000123	Capana12g001196	0.104918				Capana08g000122	Capana10g000199	0.130026	Capana01g003109	Capana06g001562	0.134035
	Capana08g000122	Capana06g000721	0.12644	Capana06g003039	Capana01g001963	0.224213													Capana08g000123	Capana05g002563	0.10476				Capana08g000122	Capana06g000175	0.1299	Capana01g003109	Capana08g001797	0.134002
	Capana08g000122	Capana04g000494	0.126235	Capana06g003039	Capana02g003149	0.21703													Capana08g000123	Capana01g000983	0.104686				Capana08g000122	Capana08g001340	0.129692	Capana01g003109	Capana02g003044	0.132201
	Capana08g000122	Capana00g003818	0.126132	Capana06g003039	Capana02g000298	0.216735													Capana08g000123	Capana03g001584	0.104425				Capana08g000122	Capana07g001790	0.129479	Capana01g003109	Capana03g000537	0.131221
	Capana08g000122	Capana05g000444	0.125531	Capana06g003039	Capana11g000234	0.208639													Capana08g000123	Capana10g002315	0.10424				Capana08g000122	Capana05g000075	0.129456	Capana01g003109	Capana11g002259	0.131012
	Capana08g000122	Capana01g003904	0.125442	Capana06g003039	Capana07g000970	0.204313													Capana08g000123	Capana11g000008	0.104216				Capana08g000122	Capana11g001372	0.129424	Capana01g003109	Capana12g000702	0.13089
	Capana08g000122	Capana06g002303	0.12525	Capana06g003039	Capana11g002143	0.203709													Capana08g000123	Capana00g003870	0.104075				Capana08g000122	Capana00g003537	0.129384	Capana01g003109	Capana02g002730	0.130813
	Capana08g000122	Capana02g003343	0.125009	Capana06g003039	Capana01g003701	0.203582													Capana08g000123	Capana05g002415	0.10382				Capana08g000122	Capana11g002143	0.129141	Capana01g003109	Capana10g000754	0.130732
	Capana08g000122	Capana03g000253	0.124987	Capana06g003039	Capana11g001843	0.203372													Capana08g000123	Capana03g001520	0.103706				Capana08g000122	Capana04g001165	0.129065	Capana01g003109	Capana11g000045	0.130328
	Capana08g000122	Capana03g003287	0.124902	Capana06g003039	Capana02g002193	0.202133													Capana08g000123	Capana03g000326	0.103639				Capana08g000122	Capana03g002917	0.129063	Capana01g003109	Capana02g002166	0.130023
	Capana08g000122	Capana06g002524	0.124735	Capana06g003039	Capana02g001004	0.200174													Capana08g000123	Capana06g000837	0.1036				Capana08g000122	Capana00g003489	0.128942	Capana01g003109	Capana01g000375	0.130012
	Capana08g000122	Capana03g001758	0.124542	Capana06g003039	Capana02g002507	0.199211													Capana08g000123	Capana02g002395	0.103567				Capana08g000122	Capana08g002544	0.128932	Capana01g003109	Capana03g003732	0.130012
	Capana08g000122	Capana12g001824	0.124496	Capana06g003039	Capana12g001156	0.199033													Capana08g000123	Capana04g001582	0.103558				Capana08g000122	Capana00g000325	0.128931	Capana01g003109	Capana06g000210	0.129833
	Capana08g000122	Capana08g001627	0.123227	Capana06g003039	Capana02g001622	0.198466													Capana08g000123	Capana04g001869	0.103173				Capana08g000122	Capana03g004403	0.12874	Capana01g003109	Capana03g003805	0.129616
	Capana08g000122	Capana01g001392	0.122879	Capana06g003039	Capana01g004080	0.19789													Capana08g000123	Capana03g001038	0.103062				Capana08g000122	Capana11g000185	0.128718	Capana01g003109	Capana01g001167	0.129496
	Capana08g000122	Capana02g001144	0.12278	Capana06g003039	Capana04g000192	0.197698													Capana08g000123	Capana08g000708	0.102729				Capana08g000122	Capana04g000584	0.128717	Capana01g003109	Capana11g002340	0.129121
	Capana08g000122	Capana02g000803	0.122506	Capana06g003039	Capana08g001487	0.196138													Capana08g000123	Capana12g001011	0.102654				Capana08g000122	Capana03g000235	0.128715	Capana01g003109	Capana03g000511	0.128863
	Capana08g000122	Capana08g002168	0.122364	Capana06g003039	Capana04g000586	0.19469													Capana08g000123	Capana10g002121	0.102248				Capana08g000122	Capana02g001484	0.128685	Capana01g003109	Capana00g004876	0.12853
	Capana08g000122	Capana11g000459	0.122243	Capana06g003039	Capana04g001402	0.194074													Capana08g000123	Capana03g003412	0.10219				Capana08g000122	Capana12g002421	0.12861	Capana01g003109	Capana02g003037	0.127644
	Capana08g000122	Capana02g001031	0.121951	Capana06g003039	Capana07g001122	0.192392													Capana08g000123	Capana04g001442	0.102135				Capana08g000122	Capana00g001489	0.128609	Capana01g003109	Capana04g000910	0.127313
	Capana08g000122	Capana04g000969	0.121948	Capana06g003039	Capana03g001067	0.192315													Capana08g000123	Capana03g001165	0.101546				Capana08g000122	Capana05g000836	0.128582	Capana01g003109	Capana05g002168	0.126917
	Capana08g000122	Capana06g000437	0.121945	Capana06g003039	Capana03g002288	0.192293													Capana08g000123	Capana09g001243	0.101493				Capana08g000122	Capana08g000064	0.128565	Capana01g003109	Capana08g000838	0.126879
	Capana08g000122	Capana08g000157	0.121928	Capana06g003039	Capana08g001558	0.19196													Capana08g000123	Capana06g002119	0.101374				Capana08g000122	Capana03g000252	0.128073	Capana01g003109	Capana09g001693	0.126705
	Capana08g000122	Capana02g003149	0.121395	Capana06g003039	Capana11g002260	0.190503													Capana08g000123	Capana04g001566	0.101365				Capana08g000122	Capana03g000340	0.128044	Capana01g003109	Capana00g003982	0.125843
	Capana08g000122	Capana05g000367	0.121164	Capana06g003039	Capana00g002830	0.188645													Capana08g000123	Capana08g001256	0.101109				Capana08g000122	Capana02g001689	0.128015	Capana01g003109	Capana07g001507	0.12578
	Capana08g000122	Capana04g000113	0.120811	Capana06g003039	Capana12g001880	0.18841													Capana08g000123	Capana10g000209	0.101047				Capana08g000122	Capana05g000289	0.127935	Capana01g003109	Capana03g000783	0.124814
	Capana08g000122	Capana10g001848	0.12069	Capana06g003039	Capana02g001236	0.18781													Capana08g000123	Capana11g001505	0.100929				Capana08g000122	Capana08g000965	0.127883	Capana01g003109	Capana04g000291	0.124721
	Capana08g000122	Capana09g001814	0.120596	Capana06g003039	Capana01g000411	0.187654													Capana08g000123	Capana08g000901	0.100849				Capana08g000122	Capana00g002809	0.127863	Capana01g003109	Capana07g001537	0.124001
	Capana08g000122	Capana03g001919	0.120427	Capana06g003039	Capana00g003786	0.186317													Capana08g000123	Capana05g000146	0.100788				Capana08g000122	Capana02g002085	0.127736	Capana01g003109	Capana08g001762	0.123689
	Capana08g000122	Capana02g000400	0.120383	Capana06g003039	Capana02g002587	0.18482													Capana08g000123	Capana00g000851	0.100739				Capana08g000122	Capana12g002687	0.127682	Capana01g003109	Capana11g000176	0.123338
	Capana08g000122	Capana03g000474	0.120177	Capana06g003039	Capana03g001728	0.184718													Capana08g000123	Capana02g002523	0.100689				Capana08g000122	Capana03g003442	0.127622	Capana01g003109	Capana08g000152	0.123145
	Capana08g000122	Capana05g001720	0.120158	Capana06g003039	Capana12g000699	0.183788													Capana08g000123	Capana09g002342	0.100688				Capana08g000122	Capana03g002450	0.127454	Capana01g003109	Capana00g001882	0.123145
	Capana08g000122	Capana02g000206	0.120061	Capana06g003039	Capana00g002125	0.182704													Capana08g000123	Capana01g004089	0.100545				Capana08g000122	Capana03g003983	0.127373	Capana01g003109	Capana03g003600	0.122747
	Capana08g000122	Capana02g003451	0.119972	Capana06g003039	Capana08g002482	0.18182													Capana08g000123	Capana00g004284	0.100062				Capana08g000122	Capana08g000152	0.127345	Capana01g003109	Capana12g002312	0.122251
	Capana08g000122	Capana12g002746	0.119971	Capana06g003039	Capana10g000189	0.180968																			Capana08g000122	Capana07g002102	0.127239	Capana01g003109	Capana06g000417	0.122233
	Capana08g000122	Capana03g000346	0.119941	Capana06g003039	Capana11g001934	0.178788																			Capana08g000122	Capana06g001444	0.127144	Capana01g003109	Capana08g002095	0.121452
	Capana08g000122	Capana03g000844	0.119936	Capana06g003039	Capana09g002222	0.177152																			Capana08g000122	Capana02g003632	0.127141	Capana01g003109	Capana11g002260	0.120874
	Capana08g000122	Capana01g002553	0.119866	Capana06g003039	Capana06g001673	0.176848																			Capana08g000122	Capana10g002486	0.127135	Capana01g003109	Capana00g002482	0.120551
	Capana08g000122	Capana06g002699	0.11985	Capana06g003039	Capana06g000635	0.176833																			Capana08g000122	Capana02g002891	0.127066	Capana01g003109	Capana03g001970	0.120506
	Capana08g000122	Capana02g002002	0.119648	Capana06g003039	Capana00g001213	0.176722																			Capana08g000122	Capana07g001752	0.126987	Capana01g003109	Capana02g003025	0.120502
	Capana08g000122	Capana07g002433	0.119117	Capana06g003039	Capana08g002032	0.176628																			Capana08g000122	Capana11g001938	0.126716	Capana01g003109	Capana08g001346	0.12048
	Capana08g000122	Capana06g001678	0.119	Capana06g003039	Capana00g002391	0.176313																			Capana08g000122	Capana08g002753	0.12664	Capana01g003109	Capana03g004090	0.120033
	Capana08g000122	Capana02g002395	0.118999	Capana06g003039	Capana09g001097	0.176234																			Capana08g000122	Capana01g003802	0.126617	Capana01g003109	Capana08g000496	0.119942
	Capana08g000122	Capana06g001376	0.118792	Capana06g003039	Capana07g001256	0.176109																			Capana08g000122	Capana01g002631	0.12651	Capana01g003109	Capana00g004180	0.119866
	Capana08g000122	Capana12g000220	0.118785	Capana06g003039	Capana02g002887	0.175237																			Capana08g000122	Capana00g000056	0.126472	Capana01g003109	Capana08g002030	0.119777
	Capana08g000122	Capana08g001345	0.118709	Capana06g003039	Capana12g000282	0.175095																			Capana08g000122	Capana06g000320	0.12632	Capana01g003109	Capana00g004100	0.119523
	Capana08g000122	Capana09g000199	0.11843	Capana06g003039	Capana00g003980	0.174387																			Capana08g000122	Capana00g000459	0.126297	Capana01g003109	Capana11g001463	0.119059
	Capana08g000122	Capana06g001604	0.118421	Capana06g003039	Capana04g001736	0.173967																			Capana08g000122	Capana02g002968	0.126243	Capana01g003109	Capana03g001098	0.118719
	Capana08g000122	Capana03g001786	0.11816	Capana06g003039	Capana01g003242	0.173872																			Capana08g000122	Capana06g001952	0.126215	Capana01g003109	Capana11g000629	0.118707
	Capana08g000122	Capana03g004390	0.117927	Capana06g003039	Capana10g002492	0.173584																			Capana08g000122	Capana01g003316	0.126171	Capana01g003109	Capana05g001768	0.118562
	Capana08g000122	Capana06g001732	0.117767	Capana06g003039	Capana03g003732	0.173514																			Capana08g000122	Capana12g000424	0.126095	Capana01g003109	Capana02g003482	0.118463
	Capana08g000122	Capana08g000947	0.117761	Capana06g003039	Capana02g003187	0.173415																			Capana08g000122	Capana03g001052	0.126088	Capana01g003109	Capana11g002155	0.118139
	Capana08g000122	Capana12g000948	0.117661	Capana06g003039	Capana00g005106	0.173372																			Capana08g000122	Capana00g003889	0.12604	Capana01g003109	Capana01g003065	0.117794
	Capana08g000122	Capana03g004181	0.117531	Capana06g003039	Capana02g001199	0.172975																			Capana08g000122	Capana06g000084	0.126037	Capana01g003109	Capana08g002691	0.117778
	Capana08g000122	Capana01g004367	0.117385	Capana06g003039	Capana11g002244	0.172908																			Capana08g000122	Capana09g002236	0.126031	Capana01g003109	Capana02g002901	0.117565
	Capana08g000122	Capana07g001715	0.117378	Capana06g003039	Capana03g003303	0.172231																			Capana08g000122	Capana06g002569	0.125582	Capana01g003109	Capana08g001761	0.117226
	Capana08g000122	Capana11g000880	0.117264	Capana06g003039	Capana02g002375	0.171406																			Capana08g000122	Capana07g000265	0.125528	Capana01g003109	Capana05g002465	0.11709
	Capana08g000122	Capana03g002732	0.117198	Capana06g003039	Capana11g001015	0.171276																			Capana08g000122	Capana01g003372	0.125518	Capana01g003109	Capana10g000984	0.117007
	Capana08g000122	Capana04g002422	0.117127	Capana06g003039	Capana06g000274	0.171246																			Capana08g000122	Capana09g001369	0.125499	Capana01g003109	Capana03g001532	0.116479
	Capana08g000122	Capana03g000665	0.116524	Capana06g003039	Capana05g000670	0.171203																			Capana08g000122	Capana07g000821	0.125496	Capana01g003109	Capana05g001776	0.116395
	Capana08g000122	Capana09g000138	0.116429	Capana06g003039	Capana07g002475	0.17089																			Capana08g000122	Capana03g001432	0.125223	Capana01g003109	Capana12g002755	0.116329
	Capana08g000122	Capana10g002116	0.1164	Capana06g003039	Capana02g002810	0.17081																			Capana08g000122	Capana03g001744	0.125207	Capana01g003109	Capana03g003442	0.116234
	Capana08g000122	Capana05g000400	0.116132	Capana06g003039	Capana01g000073	0.170752																			Capana08g000122	Capana04g000389	0.125189	Capana01g003109	Capana03g001294	0.116168
	Capana08g000122	Capana02g003398	0.116109	Capana06g003039	Capana07g000907	0.170689																			Capana08g000122	Capana09g002081	0.125134	Capana01g003109	Capana08g002228	0.116097
	Capana08g000122	Capana11g000096	0.115977	Capana06g003039	Capana08g000071	0.170368																			Capana08g000122	Capana00g001823	0.125129	Capana01g003109	Capana05g000482	0.116088
	Capana08g000122	Capana05g001471	0.115696	Capana06g003039	Capana11g000374	0.170159																			Capana08g000122	Capana01g000275	0.125063	Capana01g003109	Capana03g001432	0.115865
	Capana08g000122	Capana02g000804	0.115681	Capana06g003039	Capana02g002008	0.169769																			Capana08g000122	Capana00g000272	0.125039	Capana01g003109	Capana01g000331	0.115849
	Capana08g000122	Capana03g001208	0.11554	Capana06g003039	Capana00g002390	0.168854																			Capana08g000122	Capana10g000326	0.124866	Capana01g003109	Capana06g000175	0.115693
	Capana08g000122	Capana01g003517	0.115405	Capana06g003039	Capana08g002002	0.168816																			Capana08g000122	Capana02g003451	0.124846	Capana01g003109	Capana01g002270	0.115652
	Capana08g000122	Capana01g000065	0.115282	Capana06g003039	Capana03g003611	0.168187																			Capana08g000122	Capana02g002654	0.124731	Capana01g003109	Capana01g003766	0.115624
	Capana08g000122	Capana02g003506	0.115032	Capana06g003039	Capana00g001776	0.168038																			Capana08g000122	Capana03g004592	0.124575	Capana01g003109	Capana06g002811	0.115359
	Capana08g000122	Capana08g001439	0.114673	Capana06g003039	Capana04g000969	0.167839																			Capana08g000122	Capana03g000867	0.124553	Capana01g003109	Capana11g001523	0.115266
	Capana08g000122	Capana09g001535	0.114659	Capana06g003039	Capana03g002682	0.167766																			Capana08g000122	Capana03g003533	0.124465	Capana01g003109	Capana02g003521	0.115125
	Capana08g000122	Capana12g002035	0.11464	Capana06g003039	Capana06g001661	0.167639																			Capana08g000122	Capana01g000222	0.124422	Capana01g003109	Capana02g001916	0.114991
	Capana08g000122	Capana07g002451	0.114582	Capana06g003039	Capana10g000062	0.167377																			Capana08g000122	Capana05g001723	0.124375	Capana01g003109	Capana03g003042	0.114873
	Capana08g000122	Capana03g001067	0.114524	Capana06g003039	Capana11g000811	0.167326																			Capana08g000122	Capana03g000818	0.123969	Capana01g003109	Capana04g000782	0.114654
	Capana08g000122	Capana07g000637	0.114492	Capana06g003039	Capana09g002334	0.167158																			Capana08g000122	Capana12g000624	0.123956	Capana01g003109	Capana02g002584	0.113969
	Capana08g000122	Capana04g000256	0.114456	Capana06g003039	Capana05g002163	0.165526																			Capana08g000122	Capana11g002038	0.123833	Capana01g003109	Capana03g000127	0.113255
	Capana08g000122	Capana10g001244	0.114397	Capana06g003039	Capana10g002168	0.165104																			Capana08g000122	Capana09g000285	0.123829	Capana01g003109	Capana05g002034	0.113109
	Capana08g000122	Capana04g000890	0.114393	Capana06g003039	Capana03g004090	0.165047																			Capana08g000122	Capana03g001290	0.123751	Capana01g003109	Capana04g001233	0.113081
	Capana08g000122	Capana04g000275	0.113904	Capana06g003039	Capana06g000659	0.164727																			Capana08g000122	Capana04g000890	0.12367	Capana01g003109	Capana08g000856	0.11285
	Capana08g000122	Capana06g000279	0.113845	Capana06g003039	Capana12g002859	0.163812																			Capana08g000122	Capana11g002131	0.123585	Capana01g003109	Capana01g002721	0.112696
	Capana08g000122	Capana00g001776	0.113736	Capana06g003039	Capana04g000110	0.16372																			Capana08g000122	Capana03g000958	0.123181	Capana01g003109	Capana02g002747	0.112624
	Capana08g000122	Capana10g000511	0.113593	Capana06g003039	Capana07g002009	0.163677																			Capana08g000122	Capana04g001382	0.123177	Capana01g003109	Capana08g002076	0.112591
	Capana08g000122	Capana03g002812	0.113562	Capana06g003039	Capana02g002040	0.162596																			Capana08g000122	Capana08g002247	0.123149	Capana01g003109	Capana01g003551	0.112539
	Capana08g000122	Capana08g002753	0.113456	Capana06g003039	Capana00g003898	0.162335																			Capana08g000122	Capana06g001112	0.123123	Capana01g003109	Capana00g000566	0.112418
	Capana08g000122	Capana04g000012	0.113402	Capana06g003039	Capana09g001992	0.161932																			Capana08g000122	Capana01g002551	0.123095	Capana01g003109	Capana07g001119	0.112163
	Capana08g000122	Capana01g003452	0.113396	Capana06g003039	Capana05g001231	0.161881																			Capana08g000122	Capana02g000918	0.123049	Capana01g003109	Capana03g004115	0.112161
	Capana08g000122	Capana03g004399	0.113353	Capana06g003039	Capana03g000458	0.161768																			Capana08g000122	Capana11g002323	0.122989	Capana01g003109	Capana08g001993	0.112085
	Capana08g000122	Capana09g001492	0.113263	Capana06g003039	Capana02g001744	0.160957																			Capana08g000122	Capana01g000406	0.122958	Capana01g003109	Capana10g001591	0.111717
	Capana08g000122	Capana04g000055	0.113207	Capana06g003039	Capana00g002952	0.160855																			Capana08g000122	Capana02g002002	0.122858	Capana01g003109	Capana08g001269	0.111225
	Capana08g000122	Capana05g002436	0.113069	Capana06g003039	Capana02g003485	0.160732																			Capana08g000122	Capana00g002968	0.122829	Capana01g003109	Capana03g004102	0.110905
	Capana08g000122	Capana01g002312	0.112803	Capana06g003039	Capana11g001278	0.160315																			Capana08g000122	Capana02g003123	0.122779	Capana01g003109	Capana01g004029	0.110841
	Capana08g000122	Capana01g002272	0.112717	Capana06g003039	Capana06g001272	0.159909																			Capana08g000122	Capana04g001162	0.122424	Capana01g003109	Capana07g001520	0.11074
	Capana08g000122	Capana12g000785	0.112662	Capana06g003039	Capana10g000102	0.159686																			Capana08g000122	Capana00g002831	0.122407	Capana01g003109	Capana11g000928	0.110682
	Capana08g000122	Capana12g002490	0.112591	Capana06g003039	Capana07g002282	0.159089																			Capana08g000122	Capana04g001908	0.122271	Capana01g003109	Capana08g001311	0.110621
	Capana08g000122	Capana12g002229	0.112346	Capana06g003039	Capana02g000541	0.15872																			Capana08g000122	Capana01g003026	0.122217	Capana01g003109	Capana04g001450	0.110156
	Capana08g000122	Capana03g001047	0.112291	Capana06g003039	Capana00g002627	0.158657																			Capana08g000122	Capana04g001269	0.122176	Capana01g003109	Capana11g001434	0.110116
	Capana08g000122	Capana00g001757	0.112259	Capana06g003039	Capana01g000246	0.158467																			Capana08g000122	Capana03g002984	0.121973	Capana01g003109	Capana02g001337	0.109995
	Capana08g000122	Capana11g001938	0.112256	Capana06g003039	Capana10g001270	0.158351																			Capana08g000122	Capana01g000975	0.121875	Capana01g003109	Capana10g001626	0.109967
	Capana08g000122	Capana01g003120	0.112237	Capana06g003039	Capana00g003602	0.158134																			Capana08g000122	Capana08g000129	0.121689	Capana01g003109	Capana02g002467	0.109625
	Capana08g000122	Capana04g002281	0.112188	Capana06g003039	Capana00g003846	0.157829																			Capana08g000122	Capana12g001368	0.121683	Capana01g003109	Capana02g003004	0.109404
	Capana08g000122	Capana03g000598	0.112121	Capana06g003039	Capana11g001463	0.157287																			Capana08g000122	Capana02g002731	0.121667	Capana01g003109	Capana02g002568	0.109353
	Capana08g000122	Capana07g001024	0.112001	Capana06g003039	Capana00g003772	0.157223																			Capana08g000122	Capana00g003012	0.121535	Capana01g003109	Capana02g001660	0.108386
	Capana08g000122	Capana05g001691	0.111991	Capana06g003039	Capana07g002415	0.1572																			Capana08g000122	Capana01g004080	0.121531	Capana01g003109	Capana04g001935	0.108239
	Capana08g000122	Capana05g001408	0.111966	Capana06g003039	Capana06g002690	0.156818																			Capana08g000122	Capana06g001408	0.121482	Capana01g003109	Capana02g003084	0.107928
	Capana08g000122	Capana10g001180	0.111804	Capana06g003039	Capana04g000259	0.156297																			Capana08g000122	Capana00g003080	0.121468	Capana01g003109	Capana01g002927	0.107039
	Capana08g000122	Capana03g000162	0.111747	Capana06g003039	Capana11g002155	0.155722																			Capana08g000122	Capana09g002386	0.121425	Capana01g003109	Capana03g003395	0.106391
	Capana08g000122	Capana03g003880	0.111618	Capana06g003039	Capana00g004735	0.15531																			Capana08g000122	Capana02g002875	0.121348	Capana01g003109	Capana07g002016	0.105716
	Capana08g000122	Capana04g000158	0.111274	Capana06g003039	Capana10g000919	0.155307																			Capana08g000122	Capana05g002497	0.121254	Capana01g003109	Capana07g001870	0.105182
	Capana08g000122	Capana02g002681	0.111116	Capana06g003039	Capana00g003791	0.154903																			Capana08g000122	Capana12g001647	0.121108	Capana01g003109	Capana07g001879	0.105152
	Capana08g000122	Capana01g003073	0.111099	Capana06g003039	Capana00g004517	0.154732																			Capana08g000122	Capana12g001979	0.121089	Capana01g003109	Capana11g000631	0.104856
	Capana08g000122	Capana03g003983	0.110975	Capana06g003039	Capana11g002261	0.154559																			Capana08g000122	Capana07g002399	0.121087	Capana01g003109	Capana09g000484	0.104684
	Capana08g000122	Capana02g003196	0.110753	Capana06g003039	Capana00g002778	0.15439																			Capana08g000122	Capana04g000917	0.121081	Capana01g003109	Capana11g000674	0.104584
	Capana08g000122	Capana01g004368	0.11069	Capana06g003039	Capana06g001396	0.154113																			Capana08g000122	Capana00g001526	0.12101	Capana01g003109	Capana01g001488	0.104322
	Capana08g000122	Capana06g000404	0.11066	Capana06g003039	Capana00g004571	0.153923																			Capana08g000122	Capana06g003071	0.120946	Capana01g003109	Capana03g001766	0.104191
	Capana08g000122	Capana01g000152	0.110632	Capana06g003039	Capana10g001598	0.153581																			Capana08g000122	Capana00g003935	0.120815	Capana01g003109	Capana11g001843	0.10411
	Capana08g000122	Capana08g002377	0.110629	Capana06g003039	Capana02g000251	0.1534																			Capana08g000122	Capana03g001537	0.120613	Capana01g003109	Capana08g002469	0.103695
	Capana08g000122	Capana05g000203	0.110363	Capana06g003039	Capana00g000348	0.153138																			Capana08g000122	Capana10g000218	0.120575	Capana01g003109	Capana12g000082	0.103659
	Capana08g000122	Capana02g003500	0.110228	Capana06g003039	Capana09g000138	0.152937																			Capana08g000122	Capana04g002565	0.120567	Capana01g003109	Capana08g001459	0.10284
	Capana08g000122	Capana01g002630	0.110163	Capana06g003039	Capana02g002151	0.152711																			Capana08g000122	Capana01g000876	0.120427	Capana01g003109	Capana02g001731	0.102692
	Capana08g000122	Capana00g003282	0.110124	Capana06g003039	Capana11g000188	0.152105																			Capana08g000122	Capana12g000820	0.12035	Capana01g003109	Capana02g003465	0.102591
	Capana08g000122	Capana01g002393	0.110022	Capana06g003039	Capana08g002129	0.151008																			Capana08g000122	Capana10g001173	0.120343	Capana01g003109	Capana11g001278	0.102331
	Capana08g000122	Capana07g000381	0.109965	Capana06g003039	Capana00g003685	0.150902																			Capana08g000122	Capana01g002599	0.120134	Capana01g003109	Capana11g000068	0.102132
	Capana08g000122	Capana05g000398	0.109895	Capana06g003039	Capana11g001158	0.150842																			Capana08g000122	Capana01g000522	0.11988	Capana01g003109	Capana11g001082	0.101676
	Capana08g000122	Capana11g000040	0.10987	Capana06g003039	Capana11g002049	0.150664																			Capana08g000122	Capana11g002157	0.119799	Capana01g003109	Capana06g002253	0.101629
	Capana08g000122	Capana01g002866	0.109857	Capana06g003039	Capana12g002095	0.150226																			Capana08g000122	Capana06g000600	0.119657	Capana01g003109	Capana05g001735	0.101501
	Capana08g000122	Capana01g002723	0.109823	Capana06g003039	Capana06g001678	0.149941																			Capana08g000122	Capana01g003255	0.119629	Capana01g003109	Capana10g001494	0.101012
	Capana08g000122	Capana01g001116	0.109805	Capana06g003039	Capana02g001666	0.149356																			Capana08g000122	Capana00g000446	0.119628	Capana01g003109	Capana03g000262	0.100998
	Capana08g000122	Capana02g001916	0.109797	Capana06g003039	Capana05g000367	0.149117																			Capana08g000122	Capana01g000832	0.119469	Capana01g003109	Capana03g000315	0.100464
	Capana08g000122	Capana11g002155	0.109697	Capana06g003039	Capana10g001168	0.149082																			Capana08g000122	Capana00g003500	0.119429	Capana01g003109	Capana02g003386	0.100042
	Capana08g000122	Capana09g002033	0.109564	Capana06g003039	Capana11g000472	0.14876																			Capana08g000122	Capana05g001715	0.119416	Capana05g000031	Capana10g001459	0.152499
	Capana08g000122	Capana03g002324	0.109463	Capana06g003039	Capana04g000431	0.148629																			Capana08g000122	Capana10g001312	0.119406	Capana05g000031	Capana00g001306	0.135214
	Capana08g000122	Capana08g000195	0.10931	Capana06g003039	Capana11g001206	0.148474																			Capana08g000122	Capana04g002625	0.119341	Capana05g000031	Capana02g002363	0.125023
	Capana08g000122	Capana03g002552	0.109091	Capana06g003039	Capana04g001480	0.148397																			Capana08g000122	Capana01g000691	0.1192	Capana05g000031	Capana05g000099	0.118896
	Capana08g000122	Capana10g002220	0.108914	Capana06g003039	Capana03g000053	0.148388																			Capana08g000122	Capana08g001891	0.11917	Capana05g000031	Capana00g002556	0.114427
	Capana08g000122	Capana10g002315	0.108847	Capana06g003039	Capana10g001192	0.148264																			Capana08g000122	Capana12g001997	0.119145	Capana05g000031	Capana02g001615	0.108464
	Capana08g000122	Capana07g001101	0.108828	Capana06g003039	Capana06g001285	0.148099																			Capana08g000122	Capana06g001128	0.119116	Capana05g000031	Capana00g004768	0.106315
	Capana08g000122	Capana00g003043	0.10874	Capana06g003039	Capana01g002790	0.148041																			Capana08g000122	Capana11g001382	0.119083	Capana05g000031	Capana03g003612	0.104524
	Capana08g000122	Capana00g002180	0.108707	Capana06g003039	Capana02g000866	0.147929																			Capana08g000122	Capana09g000355	0.118895	Capana05g000031	Capana02g001038	0.103649
	Capana08g000122	Capana06g000932	0.108562	Capana06g003039	Capana07g002399	0.147837																			Capana08g000122	Capana06g002368	0.118878	Capana06g003039	Capana03g003732	0.266483
	Capana08g000122	Capana04g001931	0.108215	Capana06g003039	Capana05g000116	0.147527																			Capana08g000122	Capana08g000168	0.118851	Capana06g003039	Capana00g003602	0.26069
	Capana08g000122	Capana08g000654	0.108185	Capana06g003039	Capana03g000706	0.147312																			Capana08g000122	Capana08g001077	0.118833	Capana06g003039	Capana00g003982	0.256735
	Capana08g000122	Capana07g000113	0.108163	Capana06g003039	Capana00g002741	0.147056																			Capana08g000122	Capana05g001954	0.118753	Capana06g003039	Capana11g001278	0.256182
	Capana08g000122	Capana09g000823	0.107998	Capana06g003039	Capana07g001814	0.146474																			Capana08g000122	Capana05g000186	0.118653	Capana06g003039	Capana00g002741	0.253225
	Capana08g000122	Capana08g002024	0.107901	Capana06g003039	Capana05g000330	0.146331																			Capana08g000122	Capana03g003418	0.11862	Capana06g003039	Capana11g001523	0.248503
	Capana08g000122	Capana12g000714	0.107895	Capana06g003039	Capana02g002133	0.146192																			Capana08g000122	Capana11g000130	0.118593	Capana06g003039	Capana11g000629	0.245847
	Capana08g000122	Capana00g004092	0.107857	Capana06g003039	Capana03g004390	0.146173																			Capana08g000122	Capana03g000992	0.11856	Capana06g003039	Capana06g000535	0.245428
	Capana08g000122	Capana07g000825	0.107807	Capana06g003039	Capana01g001444	0.145845																			Capana08g000122	Capana12g002718	0.118386	Capana06g003039	Capana11g001843	0.245225
	Capana08g000122	Capana11g000224	0.107756	Capana06g003039	Capana07g001711	0.145539																			Capana08g000122	Capana01g003551	0.118381	Capana06g003039	Capana07g001507	0.244167
	Capana08g000122	Capana10g000075	0.107593	Capana06g003039	Capana12g000497	0.145496																			Capana08g000122	Capana03g004233	0.118236	Capana06g003039	Capana06g001577	0.243334
	Capana08g000122	Capana06g003054	0.107546	Capana06g003039	Capana04g000934	0.144599																			Capana08g000122	Capana09g001112	0.11808	Capana06g003039	Capana02g003386	0.24241
	Capana08g000122	Capana05g001234	0.107501	Capana06g003039	Capana01g003855	0.143881																			Capana08g000122	Capana08g001755	0.118034	Capana06g003039	Capana12g002312	0.23931
	Capana08g000122	Capana02g002426	0.107484	Capana06g003039	Capana11g000788	0.143352																			Capana08g000122	Capana11g002397	0.117943	Capana06g003039	Capana01g000836	0.238792
	Capana08g000122	Capana02g001983	0.107427	Capana06g003039	Capana02g001807	0.143192																			Capana08g000122	Capana08g002493	0.117836	Capana06g003039	Capana10g001938	0.238767
	Capana08g000122	Capana10g002508	0.107378	Capana06g003039	Capana02g003471	0.143033																			Capana08g000122	Capana04g000307	0.1178	Capana06g003039	Capana02g002733	0.236538
	Capana08g000122	Capana11g001619	0.107148	Capana06g003039	Capana06g001136	0.142965																			Capana08g000122	Capana11g001705	0.117645	Capana06g003039	Capana10g002266	0.236503
	Capana08g000122	Capana02g000448	0.107035	Capana06g003039	Capana08g000766	0.142662																			Capana08g000122	Capana01g001558	0.117534	Capana06g003039	Capana10g001626	0.234122
	Capana08g000122	Capana09g001369	0.10697	Capana06g003039	Capana04g001177	0.142658																			Capana08g000122	Capana12g001995	0.117534	Capana06g003039	Capana02g002709	0.233396
	Capana08g000122	Capana08g001769	0.106945	Capana06g003039	Capana04g002410	0.142536																			Capana08g000122	Capana00g004313	0.117313	Capana06g003039	Capana05g001768	0.23241
	Capana08g000122	Capana03g001114	0.106922	Capana06g003039	Capana06g002096	0.142337																			Capana08g000122	Capana07g002262	0.117245	Capana06g003039	Capana02g001337	0.23217
	Capana08g000122	Capana05g000093	0.106913	Capana06g003039	Capana01g002633	0.142271																			Capana08g000122	Capana02g001002	0.117081	Capana06g003039	Capana07g002037	0.231777
	Capana08g000122	Capana05g002543	0.106888	Capana06g003039	Capana01g000005	0.142051																			Capana08g000122	Capana08g002694	0.117006	Capana06g003039	Capana08g001558	0.229957
	Capana08g000122	Capana04g002523	0.10686	Capana06g003039	Capana00g003838	0.141925																			Capana08g000122	Capana00g000255	0.117005	Capana06g003039	Capana03g003805	0.229858
	Capana08g000122	Capana09g001086	0.106858	Capana06g003039	Capana10g000761	0.1419																			Capana08g000122	Capana08g001068	0.116922	Capana06g003039	Capana06g001746	0.229165
	Capana08g000122	Capana09g001940	0.106806	Capana06g003039	Capana03g004537	0.141657																			Capana08g000122	Capana03g000102	0.116873	Capana06g003039	Capana00g004643	0.22848
	Capana08g000122	Capana02g000242	0.106774	Capana06g003039	Capana04g002585	0.141136																			Capana08g000122	Capana06g002106	0.116731	Capana06g003039	Capana00g002007	0.228093
	Capana08g000122	Capana04g001908	0.106722	Capana06g003039	Capana01g000364	0.141016																			Capana08g000122	Capana12g002625	0.116707	Capana06g003039	Capana08g001797	0.22805
	Capana08g000122	Capana00g003572	0.10668	Capana06g003039	Capana02g000510	0.141001																			Capana08g000122	Capana05g000942	0.116704	Capana06g003039	Capana01g003802	0.227733
	Capana08g000122	Capana00g000575	0.106664	Capana06g003039	Capana09g001369	0.140816																			Capana08g000122	Capana00g003762	0.116669	Capana06g003039	Capana06g000700	0.227588
	Capana08g000122	Capana10g001796	0.106662	Capana06g003039	Capana06g002109	0.14049																			Capana08g000122	Capana07g002408	0.116628	Capana06g003039	Capana02g001622	0.22725
	Capana08g000122	Capana04g002355	0.106462	Capana06g003039	Capana05g002450	0.140224																			Capana08g000122	Capana03g004390	0.116622	Capana06g003039	Capana04g001402	0.226541
	Capana08g000122	Capana06g002247	0.106363	Capana06g003039	Capana05g001490	0.140038																			Capana08g000122	Capana02g002614	0.116521	Capana06g003039	Capana06g000176	0.225968
	Capana08g000122	Capana01g003620	0.106331	Capana06g003039	Capana06g001517	0.139922																			Capana08g000122	Capana10g001336	0.116318	Capana06g003039	Capana07g001256	0.225629
	Capana08g000122	Capana02g003689	0.106261	Capana06g003039	Capana12g001368	0.139854																			Capana08g000122	Capana02g002109	0.116294	Capana06g003039	Capana01g003167	0.225604
	Capana08g000122	Capana12g002313	0.10624	Capana06g003039	Capana00g004184	0.139755																			Capana08g000122	Capana12g000296	0.116253	Capana06g003039	Capana01g002653	0.225221
	Capana08g000122	Capana01g002720	0.10617	Capana06g003039	Capana02g000892	0.139683																			Capana08g000122	Capana06g002434	0.116169	Capana06g003039	Capana05g000116	0.224789
	Capana08g000122	Capana06g003008	0.106097	Capana06g003039	Capana10g002206	0.13967																			Capana08g000122	Capana09g001925	0.116093	Capana06g003039	Capana00g002390	0.224789
	Capana08g000122	Capana02g002968	0.10583	Capana06g003039	Capana04g002264	0.139638																			Capana08g000122	Capana06g001293	0.116067	Capana06g003039	Capana05g000164	0.224525
	Capana08g000122	Capana06g002225	0.105813	Capana06g003039	Capana01g000855	0.139573																			Capana08g000122	Capana00g002256	0.115977	Capana06g003039	Capana06g002471	0.224487
	Capana08g000122	Capana08g000606	0.105809	Capana06g003039	Capana03g002450	0.139571																			Capana08g000122	Capana10g001162	0.115894	Capana06g003039	Capana00g003980	0.224077
	Capana08g000122	Capana03g001182	0.105776	Capana06g003039	Capana03g001759	0.139223																			Capana08g000122	Capana03g001627	0.115578	Capana06g003039	Capana12g002855	0.223938
	Capana08g000122	Capana05g001403	0.105763	Capana06g003039	Capana09g001864	0.139109																			Capana08g000122	Capana01g003257	0.1155	Capana06g003039	Capana02g001326	0.223726
	Capana08g000122	Capana04g000190	0.105726	Capana06g003039	Capana12g000659	0.138853																			Capana08g000122	Capana03g002263	0.115494	Capana06g003039	Capana12g002757	0.22326
	Capana08g000122	Capana03g004095	0.105713	Capana06g003039	Capana06g001525	0.138624																			Capana08g000122	Capana06g002259	0.115448	Capana06g003039	Capana08g000496	0.223238
	Capana08g000122	Capana06g002096	0.105657	Capana06g003039	Capana02g001287	0.138533																			Capana08g000122	Capana02g002221	0.115344	Capana06g003039	Capana00g002125	0.221621
	Capana08g000122	Capana11g001554	0.105604	Capana06g003039	Capana09g002379	0.138427																			Capana08g000122	Capana12g002717	0.115325	Capana06g003039	Capana06g000990	0.220677
	Capana08g000122	Capana02g001106	0.105599	Capana06g003039	Capana10g001792	0.138187																			Capana08g000122	Capana08g001853	0.115191	Capana06g003039	Capana02g002166	0.220635
	Capana08g000122	Capana12g000734	0.105529	Capana06g003039	Capana10g001191	0.138167																			Capana08g000122	Capana02g003084	0.115167	Capana06g003039	Capana01g001536	0.22036
	Capana08g000122	Capana08g000503	0.105506	Capana06g003039	Capana09g001446	0.138017																			Capana08g000122	Capana05g001147	0.114916	Capana06g003039	Capana10g001981	0.220058
	Capana08g000122	Capana04g000373	0.105343	Capana06g003039	Capana04g001103	0.13792																			Capana08g000122	Capana01g000065	0.11485	Capana06g003039	Capana03g003600	0.220014
	Capana08g000122	Capana02g003367	0.105317	Capana06g003039	Capana03g001707	0.137777																			Capana08g000122	Capana12g001070	0.114699	Capana06g003039	Capana10g001273	0.219934
	Capana08g000122	Capana12g000593	0.105286	Capana06g003039	Capana03g000844	0.137751																			Capana08g000122	Capana05g002499	0.114692	Capana06g003039	Capana04g002264	0.219889
	Capana08g000122	Capana03g001532	0.105181	Capana06g003039	Capana01g001374	0.137664																			Capana08g000122	Capana07g000855	0.114675	Capana06g003039	Capana11g002262	0.219771
	Capana08g000122	Capana00g004121	0.105179	Capana06g003039	Capana08g001833	0.137655																			Capana08g000122	Capana03g002042	0.114674	Capana06g003039	Capana01g004020	0.219649
	Capana08g000122	Capana08g002129	0.105102	Capana06g003039	Capana06g000616	0.137317																			Capana08g000122	Capana02g001497	0.114655	Capana06g003039	Capana09g000559	0.218972
	Capana08g000122	Capana02g003479	0.105045	Capana06g003039	Capana07g001873	0.137283																			Capana08g000122	Capana04g000998	0.114495	Capana06g003039	Capana05g002016	0.218753
	Capana08g000122	Capana08g002169	0.10478	Capana06g003039	Capana08g001268	0.137252																			Capana08g000122	Capana01g001514	0.114443	Capana06g003039	Capana01g004431	0.21867
	Capana08g000122	Capana00g004918	0.10466	Capana06g003039	Capana09g000293	0.137057																			Capana08g000122	Capana04g000862	0.114328	Capana06g003039	Capana07g001116	0.218652
	Capana08g000122	Capana10g000177	0.104649	Capana06g003039	Capana02g002737	0.136896																			Capana08g000122	Capana01g002437	0.114223	Capana06g003039	Capana03g001071	0.218167
	Capana08g000122	Capana07g000051	0.104528	Capana06g003039	Capana12g000762	0.136682																			Capana08g000122	Capana03g000357	0.114168	Capana06g003039	Capana05g000788	0.218166
	Capana08g000122	Capana03g003087	0.104521	Capana06g003039	Capana06g001562	0.136627																			Capana08g000122	Capana10g002358	0.114166	Capana06g003039	Capana08g001487	0.218115
	Capana08g000122	Capana00g001996	0.104482	Capana06g003039	Capana05g000102	0.136529																			Capana08g000122	Capana07g002384	0.114073	Capana06g003039	Capana12g000150	0.217136
	Capana08g000122	Capana03g003895	0.104316	Capana06g003039	Capana08g001926	0.13633																			Capana08g000122	Capana02g002758	0.113674	Capana06g003039	Capana01g004456	0.217094
	Capana08g000122	Capana11g000907	0.104207	Capana06g003039	Capana10g002503	0.136171																			Capana08g000122	Capana01g003591	0.113537	Capana06g003039	Capana08g002454	0.216986
	Capana08g000122	Capana05g001083	0.104177	Capana06g003039	Capana03g003805	0.136104																			Capana08g000122	Capana02g000190	0.113233	Capana06g003039	Capana11g001384	0.21687
	Capana08g000122	Capana04g000792	0.104059	Capana06g003039	Capana07g000221	0.13585																			Capana08g000122	Capana01g001536	0.113187	Capana06g003039	Capana03g001660	0.216678
	Capana08g000122	Capana03g000172	0.103859	Capana06g003039	Capana09g000047	0.13584																			Capana08g000122	Capana08g001823	0.11296	Capana06g003039	Capana02g001236	0.216608
	Capana08g000122	Capana04g001612	0.103731	Capana06g003039	Capana10g001626	0.135747																			Capana08g000122	Capana10g001592	0.112926	Capana06g003039	Capana10g001270	0.215994
	Capana08g000122	Capana05g002050	0.103712	Capana06g003039	Capana11g000916	0.135557																			Capana08g000122	Capana10g001701	0.112889	Capana06g003039	Capana11g000042	0.215932
	Capana08g000122	Capana00g002878	0.103697	Capana06g003039	Capana01g000174	0.135542																			Capana08g000122	Capana09g001107	0.112814	Capana06g003039	Capana02g000918	0.215757
	Capana08g000122	Capana02g000491	0.103587	Capana06g003039	Capana02g003044	0.135266																			Capana08g000122	Capana02g002355	0.112712	Capana06g003039	Capana02g001807	0.214657
	Capana08g000122	Capana06g001063	0.103485	Capana06g003039	Capana12g001023	0.135169																			Capana08g000122	Capana06g000115	0.112513	Capana06g003039	Capana05g001687	0.214647
	Capana08g000122	Capana02g000423	0.103224	Capana06g003039	Capana01g002310	0.13502																			Capana08g000122	Capana03g000819	0.112486	Capana06g003039	Capana10g000387	0.214587
	Capana08g000122	Capana07g000234	0.103196	Capana06g003039	Capana03g000414	0.134672																			Capana08g000122	Capana11g000658	0.112483	Capana06g003039	Capana04g000159	0.214433
	Capana08g000122	Capana03g001701	0.103166	Capana06g003039	Capana11g001487	0.134652																			Capana08g000122	Capana12g000428	0.112439	Capana06g003039	Capana08g000070	0.214408
	Capana08g000122	Capana09g000536	0.103103	Capana06g003039	Capana07g002157	0.134586																			Capana08g000122	Capana02g002457	0.112281	Capana06g003039	Capana01g004080	0.213932
	Capana08g000122	Capana05g000670	0.103032	Capana06g003039	Capana01g003344	0.13415																			Capana08g000122	Capana02g001195	0.11223	Capana06g003039	Capana02g003004	0.213793
	Capana08g000122	Capana08g001153	0.102949	Capana06g003039	Capana02g000106	0.133941																			Capana08g000122	Capana00g001755	0.11218	Capana06g003039	Capana12g000605	0.213545
	Capana08g000122	Capana03g000108	0.102849	Capana06g003039	Capana08g002527	0.133909																			Capana08g000122	Capana01g000154	0.112173	Capana06g003039	Capana09g001097	0.213335
	Capana08g000122	Capana03g000455	0.1028	Capana06g003039	Capana02g002877	0.133759																			Capana08g000122	Capana05g002292	0.11184	Capana06g003039	Capana00g005021	0.213231
	Capana08g000122	Capana01g001293	0.102712	Capana06g003039	Capana09g001848	0.133304																			Capana08g000122	Capana01g001616	0.111776	Capana06g003039	Capana00g002177	0.212609
	Capana08g000122	Capana12g002542	0.102692	Capana06g003039	Capana07g000528	0.133217																			Capana08g000122	Capana07g000865	0.111726	Capana06g003039	Capana03g002484	0.212414
	Capana08g000122	Capana08g000542	0.102644	Capana06g003039	Capana00g002686	0.132974																			Capana08g000122	Capana02g001954	0.111584	Capana06g003039	Capana00g004876	0.212277
	Capana08g000122	Capana06g001503	0.102588	Capana06g003039	Capana06g000051	0.132735																			Capana08g000122	Capana01g002663	0.111582	Capana06g003039	Capana12g000166	0.211965
	Capana08g000122	Capana11g001965	0.102523	Capana06g003039	Capana00g001366	0.132714																			Capana08g000122	Capana03g000323	0.111547	Capana06g003039	Capana08g001993	0.211836
	Capana08g000122	Capana00g000405	0.102504	Capana06g003039	Capana08g000496	0.132706																			Capana08g000122	Capana05g000102	0.111454	Capana06g003039	Capana12g000497	0.211729
	Capana08g000122	Capana02g003179	0.102494	Capana06g003039	Capana07g001870	0.132318																			Capana08g000122	Capana08g001007	0.1114	Capana06g003039	Capana05g001607	0.211387
	Capana08g000122	Capana08g000516	0.102442	Capana06g003039	Capana06g001915	0.132314																			Capana08g000122	Capana09g000709	0.11134	Capana06g003039	Capana12g000700	0.211113
	Capana08g000122	Capana02g001496	0.102438	Capana06g003039	Capana04g002829	0.132175																			Capana08g000122	Capana09g000484	0.111233	Capana06g003039	Capana01g000832	0.210968
	Capana08g000122	Capana12g000476	0.102241	Capana06g003039	Capana11g000629	0.131982																			Capana08g000122	Capana06g001417	0.111202	Capana06g003039	Capana10g002184	0.210874
	Capana08g000122	Capana08g002165	0.102232	Capana06g003039	Capana00g003300	0.131956																			Capana08g000122	Capana02g003188	0.111156	Capana06g003039	Capana02g000892	0.210491
	Capana08g000122	Capana02g000031	0.102202	Capana06g003039	Capana12g000510	0.131882																			Capana08g000122	Capana00g005039	0.111124	Capana06g003039	Capana12g000179	0.210077
	Capana08g000122	Capana11g000236	0.102118	Capana06g003039	Capana08g002432	0.131743																			Capana08g000122	Capana00g002008	0.111097	Capana06g003039	Capana02g001253	0.209949
	Capana08g000122	Capana11g000091	0.102087	Capana06g003039	Capana03g003895	0.131343																			Capana08g000122	Capana03g000383	0.111063	Capana06g003039	Capana08g002482	0.209934
	Capana08g000122	Capana01g001444	0.102086	Capana06g003039	Capana01g001411	0.131334																			Capana08g000122	Capana04g002405	0.11102	Capana06g003039	Capana10g000810	0.209827
	Capana08g000122	Capana01g001143	0.102063	Capana06g003039	Capana01g001447	0.131267																			Capana08g000122	Capana02g000892	0.110956	Capana06g003039	Capana02g000804	0.209382
	Capana08g000122	Capana00g004678	0.102053	Capana06g003039	Capana06g000990	0.131201																			Capana08g000122	Capana08g001198	0.110954	Capana06g003039	Capana01g003531	0.209316
	Capana08g000122	Capana11g000350	0.10205	Capana06g003039	Capana03g001919	0.131061																			Capana08g000122	Capana06g000216	0.110899	Capana06g003039	Capana06g000465	0.20914
	Capana08g000122	Capana01g000290	0.101937	Capana06g003039	Capana07g002235	0.131051																			Capana08g000122	Capana02g001466	0.110811	Capana06g003039	Capana03g003442	0.208774
	Capana08g000122	Capana03g003720	0.101913	Capana06g003039	Capana09g002152	0.130904																			Capana08g000122	Capana07g002269	0.110712	Capana06g003039	Capana03g001919	0.208549
	Capana08g000122	Capana01g002829	0.101868	Capana06g003039	Capana02g000212	0.130836																			Capana08g000122	Capana07g001661	0.110704	Capana06g003039	Capana12g000581	0.208441
	Capana08g000122	Capana12g000370	0.101678	Capana06g003039	Capana01g003142	0.130783																			Capana08g000122	Capana00g002886	0.110695	Capana06g003039	Capana01g001167	0.208291
	Capana08g000122	Capana04g000909	0.101671	Capana06g003039	Capana11g000141	0.130673																			Capana08g000122	Capana08g002795	0.110622	Capana06g003039	Capana04g001162	0.208099
	Capana08g000122	Capana05g000862	0.101565	Capana06g003039	Capana07g000663	0.130232																			Capana08g000122	Capana03g002848	0.110606	Capana06g003039	Capana00g004479	0.207784
	Capana08g000122	Capana04g001915	0.101555	Capana06g003039	Capana07g001045	0.129908																			Capana08g000122	Capana01g004368	0.110605	Capana06g003039	Capana00g002565	0.207342
	Capana08g000122	Capana06g000019	0.10155	Capana06g003039	Capana04g001493	0.129904																			Capana08g000122	Capana03g002600	0.110532	Capana06g003039	Capana09g002386	0.206961
	Capana08g000122	Capana00g003274	0.10154	Capana06g003039	Capana02g001303	0.129783																			Capana08g000122	Capana04g000431	0.110403	Capana06g003039	Capana12g002755	0.206752
	Capana08g000122	Capana06g001713	0.101531	Capana06g003039	Capana02g003464	0.129707																			Capana08g000122	Capana03g001311	0.110382	Capana06g003039	Capana02g003675	0.206365
	Capana08g000122	Capana00g001158	0.101477	Capana06g003039	Capana04g001380	0.129692																			Capana08g000122	Capana11g000573	0.110375	Capana06g003039	Capana01g003065	0.205912
	Capana08g000122	Capana06g001086	0.101459	Capana06g003039	Capana02g003117	0.129686																			Capana08g000122	Capana00g004264	0.110352	Capana06g003039	Capana08g000503	0.205167
	Capana08g000122	Capana01g000351	0.101367	Capana06g003039	Capana11g002039	0.129605																			Capana08g000122	Capana07g002371	0.110347	Capana06g003039	Capana06g002438	0.205034
	Capana08g000122	Capana00g002498	0.10136	Capana06g003039	Capana09g001815	0.129573																			Capana08g000122	Capana05g001607	0.110326	Capana06g003039	Capana03g004252	0.204943
	Capana08g000122	Capana01g004257	0.10136	Capana06g003039	Capana05g000428	0.12927																			Capana08g000122	Capana01g000964	0.11028	Capana06g003039	Capana11g000916	0.204361
	Capana08g000122	Capana00g000847	0.101243	Capana06g003039	Capana05g001801	0.129047																			Capana08g000122	Capana05g001694	0.110271	Capana06g003039	Capana00g002982	0.204228
	Capana08g000122	Capana06g000825	0.101098	Capana06g003039	Capana08g002810	0.128816																			Capana08g000122	Capana10g002004	0.110229	Capana06g003039	Capana04g002230	0.203883
	Capana08g000122	Capana08g002844	0.101058	Capana06g003039	Capana08g001278	0.128756																			Capana08g000122	Capana04g001051	0.110123	Capana06g003039	Capana08g001700	0.203468
	Capana08g000122	Capana01g003600	0.101049	Capana06g003039	Capana00g002752	0.1286																			Capana08g000122	Capana12g002034	0.109978	Capana06g003039	Capana03g001052	0.203356
	Capana08g000122	Capana00g002774	0.101037	Capana06g003039	Capana01g000496	0.128568																			Capana08g000122	Capana00g001670	0.109963	Capana06g003039	Capana00g004180	0.203138
	Capana08g000122	Capana01g004314	0.101018	Capana06g003039	Capana04g001118	0.128442																			Capana08g000122	Capana08g002489	0.109943	Capana06g003039	Capana01g001087	0.202254
	Capana08g000122	Capana06g002146	0.101008	Capana06g003039	Capana01g003578	0.127732																			Capana08g000122	Capana01g001290	0.109932	Capana06g003039	Capana12g000266	0.201428
	Capana08g000122	Capana03g003323	0.100978	Capana06g003039	Capana02g001405	0.127562																			Capana08g000122	Capana02g003577	0.109894	Capana06g003039	Capana00g004348	0.201328
	Capana08g000122	Capana03g000535	0.100957	Capana06g003039	Capana01g001620	0.127523																			Capana08g000122	Capana08g000468	0.10984	Capana06g003039	Capana00g002590	0.20123
	Capana08g000122	Capana11g002227	0.100926	Capana06g003039	Capana12g001012	0.12745																			Capana08g000122	Capana01g000983	0.109828	Capana06g003039	Capana00g000566	0.201042
	Capana08g000122	Capana05g002262	0.10091	Capana06g003039	Capana06g000535	0.127401																			Capana08g000122	Capana02g002941	0.109756	Capana06g003039	Capana04g000081	0.200817
	Capana08g000122	Capana00g001885	0.100897	Capana06g003039	Capana02g002513	0.127279																			Capana08g000122	Capana00g001216	0.109746	Capana06g003039	Capana00g003489	0.200807
	Capana08g000122	Capana11g002157	0.100884	Capana06g003039	Capana07g001982	0.127189																			Capana08g000122	Capana02g003187	0.10957	Capana06g003039	Capana03g000406	0.200735
	Capana08g000122	Capana01g001191	0.100822	Capana06g003039	Capana05g001768	0.126928																			Capana08g000122	Capana00g002394	0.109466	Capana06g003039	Capana04g002785	0.200284
	Capana08g000122	Capana05g002017	0.100798	Capana06g003039	Capana03g002795	0.126782																			Capana08g000122	Capana06g001136	0.109365	Capana06g003039	Capana01g003168	0.20013
	Capana08g000122	Capana09g002146	0.100758	Capana06g003039	Capana10g000134	0.126643																			Capana08g000122	Capana00g004199	0.109325	Capana06g003039	Capana12g000598	0.199985
	Capana08g000122	Capana00g001707	0.100582	Capana06g003039	Capana02g003148	0.126625																			Capana08g000122	Capana06g001754	0.109283	Capana06g003039	Capana12g000511	0.199277
	Capana08g000122	Capana06g003063	0.100535	Capana06g003039	Capana06g000233	0.126551																			Capana08g000122	Capana03g000788	0.109246	Capana06g003039	Capana03g000844	0.199233
	Capana08g000122	Capana07g002432	0.100532	Capana06g003039	Capana07g000596	0.126522																			Capana08g000122	Capana12g002884	0.109241	Capana06g003039	Capana03g004090	0.199144
	Capana08g000122	Capana08g000975	0.100405	Capana06g003039	Capana00g003460	0.12637																			Capana08g000122	Capana04g000328	0.109206	Capana06g003039	Capana12g000046	0.199121
	Capana08g000122	Capana01g002355	0.100368	Capana06g003039	Capana03g003994	0.126335																			Capana08g000122	Capana00g004092	0.109173	Capana06g003039	Capana02g000298	0.199061
	Capana08g000122	Capana01g002353	0.100362	Capana06g003039	Capana02g003591	0.126112																			Capana08g000122	Capana01g004322	0.109161	Capana06g003039	Capana07g001870	0.199033
	Capana08g000122	Capana10g001938	0.100357	Capana06g003039	Capana04g000499	0.125852																			Capana08g000122	Capana02g002957	0.109146	Capana06g003039	Capana01g000839	0.19884
	Capana08g000122	Capana03g001434	0.100204	Capana06g003039	Capana06g000596	0.125683																			Capana08g000122	Capana10g000203	0.108936	Capana06g003039	Capana07g000026	0.198312
	Capana08g000122	Capana12g002760	0.100204	Capana06g003039	Capana00g002642	0.125541																			Capana08g000122	Capana06g002783	0.108867	Capana06g003039	Capana07g000264	0.198117
	Capana08g000122	Capana02g003252	0.100185	Capana06g003039	Capana12g002630	0.125532																			Capana08g000122	Capana03g001723	0.108849	Capana06g003039	Capana00g002784	0.198048
	Capana08g000122	Capana08g002533	0.100178	Capana06g003039	Capana01g004312	0.12538																			Capana08g000122	Capana08g001616	0.108845	Capana06g003039	Capana03g003687	0.19802
				Capana06g003039	Capana12g002855	0.125266																			Capana08g000122	Capana12g000189	0.108626	Capana06g003039	Capana11g000203	0.197597
				Capana06g003039	Capana07g001507	0.125154																			Capana08g000122	Capana03g000578	0.108607	Capana06g003039	Capana08g001762	0.197295
				Capana06g003039	Capana01g002353	0.125123																			Capana08g000122	Capana12g001146	0.108448	Capana06g003039	Capana07g002207	0.197192
				Capana06g003039	Capana01g004107	0.125083																			Capana08g000122	Capana03g000455	0.10843	Capana06g003039	Capana10g000335	0.197081
				Capana06g003039	Capana03g001237	0.125051																			Capana08g000122	Capana11g001043	0.10842	Capana06g003039	Capana01g000833	0.196921
				Capana06g003039	Capana11g001999	0.124949																			Capana08g000122	Capana12g000497	0.108381	Capana06g003039	Capana03g000456	0.196602
				Capana06g003039	Capana12g002378	0.124897																			Capana08g000122	Capana02g001501	0.108362	Capana06g003039	Capana11g002260	0.196486
				Capana06g003039	Capana04g002405	0.124872																			Capana08g000122	Capana10g000301	0.108337	Capana06g003039	Capana09g000668	0.196241
				Capana06g003039	Capana03g002619	0.124372																			Capana08g000122	Capana05g002421	0.108228	Capana06g003039	Capana05g002508	0.196071
				Capana06g003039	Capana02g001207	0.124058																			Capana08g000122	Capana05g000032	0.108132	Capana06g003039	Capana08g001269	0.196006
				Capana06g003039	Capana04g000589	0.123953																			Capana08g000122	Capana05g002541	0.108069	Capana06g003039	Capana01g000275	0.195588
				Capana06g003039	Capana07g000461	0.123761																			Capana08g000122	Capana12g002732	0.108055	Capana06g003039	Capana10g000550	0.195514
				Capana06g003039	Capana01g003965	0.123738																			Capana08g000122	Capana02g001672	0.108039	Capana06g003039	Capana06g001083	0.195462
				Capana06g003039	Capana03g001963	0.123661																			Capana08g000122	Capana08g001002	0.108031	Capana06g003039	Capana11g002130	0.195325
				Capana06g003039	Capana00g003889	0.123612																			Capana08g000122	Capana08g002469	0.10803	Capana06g003039	Capana04g000792	0.195167
				Capana06g003039	Capana06g000465	0.123569																			Capana08g000122	Capana03g002538	0.108028	Capana06g003039	Capana09g002379	0.195048
				Capana06g003039	Capana03g003087	0.123448																			Capana08g000122	Capana06g001083	0.107891	Capana06g003039	Capana03g001743	0.194871
				Capana06g003039	Capana04g002523	0.123442																			Capana08g000122	Capana06g001294	0.107781	Capana06g003039	Capana09g001369	0.194869
				Capana06g003039	Capana05g002017	0.123359																			Capana08g000122	Capana08g002320	0.107518	Capana06g003039	Capana01g003534	0.194844
				Capana06g003039	Capana09g001535	0.123242																			Capana08g000122	Capana03g002278	0.107466	Capana06g003039	Capana01g001444	0.194813
				Capana06g003039	Capana06g000658	0.123185																			Capana08g000122	Capana05g000594	0.107339	Capana06g003039	Capana02g002008	0.194735
				Capana06g003039	Capana11g000359	0.123176																			Capana08g000122	Capana12g000185	0.107227	Capana06g003039	Capana07g002448	0.194534
				Capana06g003039	Capana02g002829	0.123086																			Capana08g000122	Capana02g002773	0.107201	Capana06g003039	Capana07g002475	0.193975
				Capana06g003039	Capana02g003388	0.123085																			Capana08g000122	Capana03g001003	0.107188	Capana06g003039	Capana02g001812	0.193971
				Capana06g003039	Capana11g000045	0.122828																			Capana08g000122	Capana02g002681	0.107178	Capana06g003039	Capana08g001761	0.193909
				Capana06g003039	Capana00g004777	0.122666																			Capana08g000122	Capana07g000993	0.107159	Capana06g003039	Capana00g003282	0.193677
				Capana06g003039	Capana01g004240	0.122508																			Capana08g000122	Capana12g002680	0.10714	Capana06g003039	Capana10g000425	0.193473
				Capana06g003039	Capana11g000106	0.122285																			Capana08g000122	Capana11g001593	0.107129	Capana06g003039	Capana06g002437	0.193316
				Capana06g003039	Capana03g001569	0.122115																			Capana08g000122	Capana02g001323	0.107063	Capana06g003039	Capana07g001120	0.193268
				Capana06g003039	Capana03g000161	0.122077																			Capana08g000122	Capana05g000965	0.107037	Capana06g003039	Capana03g000408	0.193046
				Capana06g003039	Capana05g000412	0.121937																			Capana08g000122	Capana00g004100	0.107018	Capana06g003039	Capana10g000044	0.192885
				Capana06g003039	Capana02g001337	0.121763																			Capana08g000122	Capana01g000418	0.106945	Capana06g003039	Capana03g004598	0.192872
				Capana06g003039	Capana00g003130	0.121607																			Capana08g000122	Capana01g001488	0.106873	Capana06g003039	Capana08g001758	0.192862
				Capana06g003039	Capana01g001450	0.121344																			Capana08g000122	Capana07g002189	0.106849	Capana06g003039	Capana08g001102	0.192751
				Capana06g003039	Capana10g000044	0.12127																			Capana08g000122	Capana07g002423	0.106702	Capana06g003039	Capana06g000320	0.192709
				Capana06g003039	Capana10g001685	0.12119																			Capana08g000122	Capana01g000562	0.10667	Capana06g003039	Capana01g004430	0.192473
				Capana06g003039	Capana10g001881	0.121145																			Capana08g000122	Capana00g002132	0.106625	Capana06g003039	Capana03g000536	0.192299
				Capana06g003039	Capana08g002573	0.121077																			Capana08g000122	Capana00g004735	0.106603	Capana06g003039	Capana11g000752	0.192278
				Capana06g003039	Capana12g002230	0.121003																			Capana08g000122	Capana08g001489	0.106578	Capana06g003039	Capana08g002076	0.192034
				Capana06g003039	Capana07g001653	0.120644																			Capana08g000122	Capana02g001832	0.10656	Capana06g003039	Capana01g001373	0.191806
				Capana06g003039	Capana01g003204	0.12057																			Capana08g000122	Capana09g002190	0.106489	Capana06g003039	Capana01g003597	0.191772
				Capana06g003039	Capana05g001032	0.120363																			Capana08g000122	Capana11g002139	0.106374	Capana06g003039	Capana02g003148	0.191757
				Capana06g003039	Capana10g002037	0.120318																			Capana08g000122	Capana12g002916	0.10629	Capana06g003039	Capana00g004067	0.191699
				Capana06g003039	Capana02g001985	0.120303																			Capana08g000122	Capana07g002360	0.106219	Capana06g003039	Capana10g000692	0.191361
				Capana06g003039	Capana05g001515	0.120174																			Capana08g000122	Capana12g000153	0.106163	Capana06g003039	Capana00g004829	0.191043
				Capana06g003039	Capana00g001405	0.120025																			Capana08g000122	Capana08g000938	0.106101	Capana06g003039	Capana08g002027	0.190782
				Capana06g003039	Capana07g002448	0.12002																			Capana08g000122	Capana03g004608	0.106087	Capana06g003039	Capana07g002226	0.190632
				Capana06g003039	Capana03g001342	0.119598																			Capana08g000122	Capana03g002283	0.106086	Capana06g003039	Capana04g002769	0.19008
				Capana06g003039	Capana06g000721	0.119578																			Capana08g000122	Capana03g000783	0.106071	Capana06g003039	Capana11g000106	0.19004
				Capana06g003039	Capana02g003624	0.119392																			Capana08g000122	Capana08g001742	0.106059	Capana06g003039	Capana01g000062	0.189008
				Capana06g003039	Capana01g001391	0.119299																			Capana08g000122	Capana03g002775	0.105942	Capana06g003039	Capana11g000045	0.188522
				Capana06g003039	Capana05g001471	0.119276																			Capana08g000122	Capana00g002552	0.105885	Capana06g003039	Capana02g002257	0.18829
				Capana06g003039	Capana05g000498	0.11926																			Capana08g000122	Capana00g002914	0.105871	Capana06g003039	Capana02g002747	0.188252
				Capana06g003039	Capana00g000942	0.119242																			Capana08g000122	Capana01g000175	0.105839	Capana06g003039	Capana07g000312	0.188051
				Capana06g003039	Capana06g001746	0.119239																			Capana08g000122	Capana05g000824	0.105669	Capana06g003039	Capana04g001093	0.187982
				Capana06g003039	Capana00g003034	0.119232																			Capana08g000122	Capana03g001273	0.105597	Capana06g003039	Capana12g000324	0.187725
				Capana06g003039	Capana03g000947	0.119167																			Capana08g000122	Capana07g000963	0.105555	Capana06g003039	Capana07g001711	0.187675
				Capana06g003039	Capana12g000079	0.119046																			Capana08g000122	Capana04g000185	0.105419	Capana06g003039	Capana04g001372	0.187589
				Capana06g003039	Capana00g004877	0.11897																			Capana08g000122	Capana03g002557	0.105402	Capana06g003039	Capana02g002731	0.18753
				Capana06g003039	Capana06g001563	0.118907																			Capana08g000122	Capana01g003242	0.105333	Capana06g003039	Capana12g000537	0.187526
				Capana06g003039	Capana12g000458	0.118717																			Capana08g000122	Capana12g000017	0.105317	Capana06g003039	Capana01g003855	0.187118
				Capana06g003039	Capana09g002076	0.118689																			Capana08g000122	Capana01g000411	0.105312	Capana06g003039	Capana03g003585	0.186918
				Capana06g003039	Capana01g001644	0.118334																			Capana08g000122	Capana00g002491	0.105234	Capana06g003039	Capana04g000909	0.186769
				Capana06g003039	Capana03g001114	0.118193																			Capana08g000122	Capana08g001106	0.105095	Capana06g003039	Capana08g000594	0.186656
				Capana06g003039	Capana10g001922	0.118154																			Capana08g000122	Capana02g001402	0.105011	Capana06g003039	Capana11g000140	0.186245
				Capana06g003039	Capana07g001520	0.117997																			Capana08g000122	Capana04g002036	0.105003	Capana06g003039	Capana01g004388	0.186085
				Capana06g003039	Capana08g001319	0.11787																			Capana08g000122	Capana03g000430	0.104982	Capana06g003039	Capana00g003081	0.185982
				Capana06g003039	Capana09g000075	0.117628																			Capana08g000122	Capana00g000559	0.104965	Capana06g003039	Capana03g003042	0.185649
				Capana06g003039	Capana08g001345	0.117521																			Capana08g000122	Capana06g001560	0.104865	Capana06g003039	Capana02g001792	0.185523
				Capana06g003039	Capana02g003349	0.117488																			Capana08g000122	Capana01g001620	0.104759	Capana06g003039	Capana03g000053	0.18529
				Capana06g003039	Capana00g004668	0.117155																			Capana08g000122	Capana00g002952	0.104663	Capana06g003039	Capana07g000663	0.18527
				Capana06g003039	Capana07g001015	0.116968																			Capana08g000122	Capana01g000018	0.104623	Capana06g003039	Capana07g001466	0.185174
				Capana06g003039	Capana01g001768	0.116781																			Capana08g000122	Capana02g003206	0.104607	Capana06g003039	Capana01g002764	0.184737
				Capana06g003039	Capana05g000857	0.11642																			Capana08g000122	Capana08g001471	0.104598	Capana06g003039	Capana01g002927	0.184683
				Capana06g003039	Capana01g000833	0.116343																			Capana08g000122	Capana03g001056	0.104588	Capana06g003039	Capana09g000564	0.184354
				Capana06g003039	Capana02g000436	0.116171																			Capana08g000122	Capana09g002219	0.104436	Capana06g003039	Capana07g000052	0.18434
				Capana06g003039	Capana07g002244	0.116061																			Capana08g000122	Capana04g001958	0.104282	Capana06g003039	Capana03g002712	0.184326
				Capana06g003039	Capana12g001207	0.115905																			Capana08g000122	Capana01g003241	0.104255	Capana06g003039	Capana01g001946	0.183845
				Capana06g003039	Capana07g000457	0.115555																			Capana08g000122	Capana07g001811	0.104236	Capana06g003039	Capana03g000750	0.183696
				Capana06g003039	Capana11g002135	0.11554																			Capana08g000122	Capana03g004535	0.104116	Capana06g003039	Capana01g001688	0.18369
				Capana06g003039	Capana10g000393	0.115516																			Capana08g000122	Capana02g002291	0.104071	Capana06g003039	Capana08g002457	0.183632
				Capana06g003039	Capana03g000456	0.115513																			Capana08g000122	Capana06g001500	0.103951	Capana06g003039	Capana00g001572	0.183624
				Capana06g003039	Capana07g000754	0.115486																			Capana08g000122	Capana03g000993	0.103938	Capana06g003039	Capana06g001101	0.183305
				Capana06g003039	Capana11g000974	0.115364																			Capana08g000122	Capana11g000556	0.103893	Capana06g003039	Capana07g001298	0.18328
				Capana06g003039	Capana02g003218	0.115314																			Capana08g000122	Capana03g004489	0.103878	Capana06g003039	Capana02g001638	0.183069
				Capana06g003039	Capana03g001100	0.11507																			Capana08g000122	Capana11g002311	0.103746	Capana06g003039	Capana01g002704	0.182801
				Capana06g003039	Capana02g003465	0.114819																			Capana08g000122	Capana09g000245	0.103672	Capana06g003039	Capana05g001408	0.18271
				Capana06g003039	Capana01g002131	0.114449																			Capana08g000122	Capana04g000305	0.103653	Capana06g003039	Capana01g004361	0.182589
				Capana06g003039	Capana10g000287	0.114436																			Capana08g000122	Capana01g004403	0.103629	Capana06g003039	Capana08g002451	0.182505
				Capana06g003039	Capana04g000890	0.114397																			Capana08g000122	Capana08g000111	0.103627	Capana06g003039	Capana01g002322	0.182221
				Capana06g003039	Capana08g001595	0.114393																			Capana08g000122	Capana00g003838	0.103626	Capana06g003039	Capana03g001342	0.1822
				Capana06g003039	Capana12g001868	0.114271																			Capana08g000122	Capana02g003119	0.103611	Capana06g003039	Capana10g000754	0.181938
				Capana06g003039	Capana05g001198	0.114054																			Capana08g000122	Capana01g000962	0.10358	Capana06g003039	Capana11g000374	0.181806
				Capana06g003039	Capana03g000086	0.113984																			Capana08g000122	Capana01g002391	0.103486	Capana06g003039	Capana03g003983	0.181732
				Capana06g003039	Capana02g003092	0.113931																			Capana08g000122	Capana00g004348	0.103417	Capana06g003039	Capana12g001405	0.181671
				Capana06g003039	Capana03g001003	0.113782																			Capana08g000122	Capana01g000202	0.103413	Capana06g003039	Capana08g001759	0.181591
				Capana06g003039	Capana05g002455	0.113728																			Capana08g000122	Capana03g004378	0.103159	Capana06g003039	Capana03g000987	0.181275
				Capana06g003039	Capana06g001044	0.11371																			Capana08g000122	Capana07g002454	0.102908	Capana06g003039	Capana03g002538	0.181228
				Capana06g003039	Capana05g000305	0.113551																			Capana08g000122	Capana01g000404	0.102859	Capana06g003039	Capana09g000293	0.181086
				Capana06g003039	Capana08g001604	0.113465																			Capana08g000122	Capana02g002730	0.102853	Capana06g003039	Capana03g003803	0.181052
				Capana06g003039	Capana03g004274	0.113334																			Capana08g000122	Capana10g001483	0.102795	Capana06g003039	Capana11g002038	0.180918
				Capana06g003039	Capana00g003510	0.113299																			Capana08g000122	Capana06g000217	0.102747	Capana06g003039	Capana01g001030	0.18085
				Capana06g003039	Capana03g004475	0.112989																			Capana08g000122	Capana08g001346	0.10274	Capana06g003039	Capana04g001523	0.180548
				Capana06g003039	Capana02g000312	0.112946																			Capana08g000122	Capana06g001437	0.102643	Capana06g003039	Capana00g004619	0.180517
				Capana06g003039	Capana08g000667	0.112854																			Capana08g000122	Capana01g003202	0.102637	Capana06g003039	Capana10g002511	0.180325
				Capana06g003039	Capana01g003564	0.112786																			Capana08g000122	Capana11g001970	0.102564	Capana06g003039	Capana05g002461	0.180122
				Capana06g003039	Capana08g000122	0.112751																			Capana08g000122	Capana09g000699	0.10255	Capana06g003039	Capana03g000161	0.180071
				Capana06g003039	Capana08g000455	0.112284																			Capana08g000122	Capana01g004380	0.102538	Capana06g003039	Capana09g001849	0.180031
				Capana06g003039	Capana04g000323	0.11227																			Capana08g000122	Capana09g002330	0.102389	Capana06g003039	Capana08g002100	0.180029
				Capana06g003039	Capana03g000605	0.112212																			Capana08g000122	Capana06g000582	0.102235	Capana06g003039	Capana05g002286	0.179966
				Capana06g003039	Capana03g000549	0.112148																			Capana08g000122	Capana01g004172	0.102205	Capana06g003039	Capana01g001391	0.179543
				Capana06g003039	Capana03g003403	0.112143																			Capana08g000122	Capana08g002098	0.102178	Capana06g003039	Capana02g001466	0.179505
				Capana06g003039	Capana02g001253	0.111987																			Capana08g000122	Capana09g000199	0.102103	Capana06g003039	Capana00g001643	0.179403
				Capana06g003039	Capana00g001859	0.111976																			Capana08g000122	Capana02g001646	0.10205	Capana06g003039	Capana08g000856	0.179301
				Capana06g003039	Capana10g000202	0.111914																			Capana08g000122	Capana11g001057	0.10199	Capana06g003039	Capana02g001744	0.179195
				Capana06g003039	Capana04g002425	0.111855																			Capana08g000122	Capana05g002470	0.101715	Capana06g003039	Capana02g001731	0.179169
				Capana06g003039	Capana00g005067	0.111734																			Capana08g000122	Capana01g000357	0.101659	Capana06g003039	Capana00g003491	0.179034
				Capana06g003039	Capana11g000755	0.111693																			Capana08g000122	Capana12g000526	0.101647	Capana06g003039	Capana02g003031	0.178906
				Capana06g003039	Capana04g001090	0.111518																			Capana08g000122	Capana03g000854	0.101627	Capana06g003039	Capana11g001027	0.178731
				Capana06g003039	Capana07g000612	0.111431																			Capana08g000122	Capana07g000279	0.101581	Capana06g003039	Capana00g004531	0.17868
				Capana06g003039	Capana12g000132	0.111382																			Capana08g000122	Capana02g003124	0.10156	Capana06g003039	Capana03g000549	0.178601
				Capana06g003039	Capana08g000930	0.111369																			Capana08g000122	Capana05g002548	0.101544	Capana06g003039	Capana07g000825	0.178561
				Capana06g003039	Capana00g000104	0.111207																			Capana08g000122	Capana01g000165	0.101462	Capana06g003039	Capana05g000857	0.178482
				Capana06g003039	Capana01g003415	0.111075																			Capana08g000122	Capana09g000668	0.10132	Capana06g003039	Capana06g000177	0.178482
				Capana06g003039	Capana01g001030	0.110844																			Capana08g000122	Capana07g001464	0.101312	Capana06g003039	Capana01g001243	0.178344
				Capana06g003039	Capana04g000461	0.110785																			Capana08g000122	Capana01g004079	0.101245	Capana06g003039	Capana08g002075	0.178271
				Capana06g003039	Capana09g001647	0.1106																			Capana08g000122	Capana06g000141	0.101171	Capana06g003039	Capana08g002453	0.178207
				Capana06g003039	Capana05g000237	0.11058																			Capana08g000122	Capana01g000541	0.100977	Capana06g003039	Capana05g000235	0.178136
				Capana06g003039	Capana02g002775	0.110562																			Capana08g000122	Capana04g000082	0.100967	Capana06g003039	Capana01g001394	0.178109
				Capana06g003039	Capana06g000663	0.110501																			Capana08g000122	Capana02g003179	0.100923	Capana06g003039	Capana03g000095	0.178052
				Capana06g003039	Capana10g000070	0.110409																			Capana08g000122	Capana06g001913	0.100898	Capana06g003039	Capana12g000515	0.177858
				Capana06g003039	Capana11g000276	0.110393																			Capana08g000122	Capana11g000071	0.10088	Capana06g003039	Capana06g002433	0.177796
				Capana06g003039	Capana03g001700	0.110332																			Capana08g000122	Capana02g001025	0.100876	Capana06g003039	Capana11g002155	0.177729
				Capana06g003039	Capana00g003752	0.110182																			Capana08g000122	Capana02g003248	0.100866	Capana06g003039	Capana12g000458	0.177683
				Capana06g003039	Capana03g004489	0.110164																			Capana08g000122	Capana12g002736	0.100831	Capana06g003039	Capana03g003630	0.177494
				Capana06g003039	Capana04g000785	0.110104																			Capana08g000122	Capana06g000393	0.100804	Capana06g003039	Capana00g003322	0.17739
				Capana06g003039	Capana03g000669	0.110083																			Capana08g000122	Capana11g001148	0.100731	Capana06g003039	Capana11g000880	0.177266
				Capana06g003039	Capana04g001114	0.110047																			Capana08g000122	Capana00g001573	0.100646	Capana06g003039	Capana10g002206	0.17694
				Capana06g003039	Capana03g003238	0.109943																			Capana08g000122	Capana08g000516	0.100542	Capana06g003039	Capana00g003392	0.176867
				Capana06g003039	Capana04g000276	0.109923																			Capana08g000122	Capana12g000926	0.100465	Capana06g003039	Capana11g000096	0.176791
				Capana06g003039	Capana06g002578	0.109621																			Capana08g000122	Capana10g001856	0.100432	Capana06g003039	Capana08g002691	0.176521
				Capana06g003039	Capana04g000525	0.109614																			Capana08g000122	Capana11g002258	0.100427	Capana06g003039	Capana03g000009	0.176392
				Capana06g003039	Capana06g002284	0.109518																			Capana08g000122	Capana06g001094	0.100384	Capana06g003039	Capana06g000175	0.176319
				Capana06g003039	Capana12g000732	0.109511																			Capana08g000122	Capana06g003044	0.10034	Capana06g003039	Capana10g002376	0.176288
				Capana06g003039	Capana05g000953	0.109495																			Capana08g000122	Capana05g000401	0.100316	Capana06g003039	Capana01g003255	0.176276
				Capana06g003039	Capana09g000195	0.109486																			Capana08g000122	Capana04g001672	0.100183	Capana06g003039	Capana06g000475	0.17623
				Capana06g003039	Capana12g001492	0.109268																			Capana08g000122	Capana00g000222	0.100168	Capana06g003039	Capana09g001740	0.176229
				Capana06g003039	Capana10g001865	0.10921																			Capana08g000122	Capana03g001176	0.10016	Capana06g003039	Capana12g000925	0.175845
				Capana06g003039	Capana03g004344	0.109017																			Capana08g000122	Capana04g002257	0.100144	Capana06g003039	Capana08g002226	0.17582
				Capana06g003039	Capana01g000848	0.108762																			Capana08g000122	Capana07g002054	0.100116	Capana06g003039	Capana03g004621	0.17577
				Capana06g003039	Capana05g001694	0.108746																			Capana08g000122	Capana12g001272	0.100065	Capana06g003039	Capana03g001744	0.175681
				Capana06g003039	Capana11g001881	0.108711																			Capana08g000122	Capana10g000183	0.100007	Capana06g003039	Capana05g000085	0.175229
				Capana06g003039	Capana00g004988	0.108472																			Capana08g000123	Capana05g000049	0.22789	Capana06g003039	Capana00g003786	0.175226
				Capana06g003039	Capana02g003075	0.108429																			Capana08g000123	Capana07g000584	0.226759	Capana06g003039	Capana09g001848	0.175225
				Capana06g003039	Capana09g001696	0.108281																			Capana08g000123	Capana11g002074	0.221689	Capana06g003039	Capana02g001313	0.175175
				Capana06g003039	Capana03g000197	0.108093																			Capana08g000123	Capana05g002395	0.219278	Capana06g003039	Capana02g003333	0.174823
				Capana06g003039	Capana02g002836	0.108017																			Capana08g000123	Capana02g002001	0.218909	Capana06g003039	Capana07g001464	0.174611
				Capana06g003039	Capana01g003802	0.10799																			Capana08g000123	Capana02g000382	0.218023	Capana06g003039	Capana06g000355	0.174471
				Capana06g003039	Capana07g001312	0.107939																			Capana08g000123	Capana02g003605	0.216709	Capana06g003039	Capana08g002608	0.174388
				Capana06g003039	Capana06g000610	0.107878																			Capana08g000123	Capana00g004978	0.21517	Capana06g003039	Capana02g000265	0.17433
				Capana06g003039	Capana02g003100	0.107845																			Capana08g000123	Capana04g001582	0.213457	Capana06g003039	Capana11g000788	0.17381
				Capana06g003039	Capana04g000453	0.107757																			Capana08g000123	Capana06g002049	0.211847	Capana06g003039	Capana03g003593	0.173793
				Capana06g003039	Capana04g002188	0.107636																			Capana08g000123	Capana11g001521	0.21125	Capana06g003039	Capana03g001295	0.173727
				Capana06g003039	Capana04g000266	0.107588																			Capana08g000123	Capana02g002276	0.21061	Capana06g003039	Capana07g000970	0.173529
				Capana06g003039	Capana11g000655	0.107544																			Capana08g000123	Capana06g001865	0.209043	Capana06g003039	Capana08g000535	0.17347
				Capana06g003039	Capana02g001007	0.107232																			Capana08g000123	Capana02g003165	0.20822	Capana06g003039	Capana10g001565	0.173443
				Capana06g003039	Capana01g001688	0.10719																			Capana08g000123	Capana07g000966	0.206535	Capana06g003039	Capana00g001240	0.173424
				Capana06g003039	Capana02g002812	0.10707																			Capana08g000123	Capana06g002791	0.20336	Capana06g003039	Capana02g002957	0.173326
				Capana06g003039	Capana05g000444	0.107022																			Capana08g000123	Capana00g000718	0.202531	Capana06g003039	Capana08g001393	0.173239
				Capana06g003039	Capana09g001016	0.107001																			Capana08g000123	Capana00g002207	0.201945	Capana06g003039	Capana09g002236	0.173231
				Capana06g003039	Capana00g004293	0.10696																			Capana08g000123	Capana00g002208	0.198295	Capana06g003039	Capana06g000274	0.172977
				Capana06g003039	Capana08g002370	0.106682																			Capana08g000123	Capana04g002281	0.197781	Capana06g003039	Capana04g000782	0.172418
				Capana06g003039	Capana05g001070	0.106643																			Capana08g000123	Capana03g002575	0.197412	Capana06g003039	Capana03g000430	0.172245
				Capana06g003039	Capana01g002973	0.106629																			Capana08g000123	Capana00g001010	0.196702	Capana06g003039	Capana05g002452	0.172215
				Capana06g003039	Capana08g001771	0.106558																			Capana08g000123	Capana08g000252	0.19601	Capana06g003039	Capana03g001442	0.172036
				Capana06g003039	Capana05g000175	0.106542																			Capana08g000123	Capana05g001224	0.194104	Capana06g003039	Capana10g001230	0.171949
				Capana06g003039	Capana02g001487	0.106478																			Capana08g000123	Capana03g000131	0.193293	Capana06g003039	Capana07g000848	0.171766
				Capana06g003039	Capana03g004628	0.106427																			Capana08g000123	Capana02g003102	0.192119	Capana06g003039	Capana00g000236	0.171676
				Capana06g003039	Capana10g002266	0.106363																			Capana08g000123	Capana03g002457	0.191998	Capana06g003039	Capana02g003044	0.171587
				Capana06g003039	Capana09g001799	0.106129																			Capana08g000123	Capana12g001517	0.190402	Capana06g003039	Capana07g002178	0.171453
				Capana06g003039	Capana06g002446	0.106125																			Capana08g000123	Capana04g002209	0.185796	Capana06g003039	Capana05g002056	0.171417
				Capana06g003039	Capana07g002488	0.10592																			Capana08g000123	Capana04g001581	0.185636	Capana06g003039	Capana10g002221	0.171331
				Capana06g003039	Capana06g001435	0.105896																			Capana08g000123	Capana03g003689	0.184232	Capana06g003039	Capana10g001221	0.171253
				Capana06g003039	Capana00g002123	0.105732																			Capana08g000123	Capana04g001765	0.182669	Capana06g003039	Capana08g001844	0.171042
				Capana06g003039	Capana07g002262	0.105726																			Capana08g000123	Capana05g001465	0.182434	Capana06g003039	Capana12g000379	0.170795
				Capana06g003039	Capana02g003409	0.105571																			Capana08g000123	Capana06g001309	0.181158	Capana06g003039	Capana08g002814	0.170776
				Capana06g003039	Capana08g000070	0.105566																			Capana08g000123	Capana01g001185	0.180038	Capana06g003039	Capana08g002585	0.170485
				Capana06g003039	Capana03g000851	0.105555																			Capana08g000123	Capana11g001218	0.179783	Capana06g003039	Capana01g003002	0.170249
				Capana06g003039	Capana04g002492	0.105463																			Capana08g000123	Capana10g001661	0.178466	Capana06g003039	Capana06g001673	0.170235
				Capana06g003039	Capana09g002216	0.105367																			Capana08g000123	Capana01g002353	0.178353	Capana06g003039	Capana03g003702	0.170159
				Capana06g003039	Capana02g001323	0.105337																			Capana08g000123	Capana09g000648	0.177297	Capana06g003039	Capana12g000820	0.170089
				Capana06g003039	Capana09g000124	0.105194																			Capana08g000123	Capana08g002784	0.17642	Capana06g003039	Capana00g002391	0.170083
				Capana06g003039	Capana03g004455	0.1051																			Capana08g000123	Capana01g003276	0.17513	Capana06g003039	Capana02g003691	0.169982
				Capana06g003039	Capana09g000707	0.104794																			Capana08g000123	Capana03g001123	0.175073	Capana06g003039	Capana02g002404	0.169543
				Capana06g003039	Capana08g002854	0.104789																			Capana08g000123	Capana00g004853	0.174691	Capana06g003039	Capana09g000676	0.16952
				Capana06g003039	Capana05g000205	0.104778																			Capana08g000123	Capana12g000001	0.174365	Capana06g003039	Capana12g000370	0.169515
				Capana06g003039	Capana04g000713	0.104776																			Capana08g000123	Capana07g001530	0.174304	Capana06g003039	Capana04g001620	0.169196
				Capana06g003039	Capana02g002667	0.104773																			Capana08g000123	Capana09g000586	0.174294	Capana06g003039	Capana05g002403	0.168926
				Capana06g003039	Capana05g002508	0.104715																			Capana08g000123	Capana09g001132	0.173338	Capana06g003039	Capana09g000620	0.168887
				Capana06g003039	Capana03g001242	0.10468																			Capana08g000123	Capana00g000305	0.172283	Capana06g003039	Capana02g002570	0.168864
				Capana06g003039	Capana07g002167	0.104673																			Capana08g000123	Capana11g002372	0.172165	Capana06g003039	Capana02g001940	0.168746
				Capana06g003039	Capana12g001540	0.104458																			Capana08g000123	Capana07g001735	0.172154	Capana06g003039	Capana03g000296	0.168698
				Capana06g003039	Capana12g002052	0.104217																			Capana08g000123	Capana04g002445	0.171326	Capana06g003039	Capana12g000283	0.168338
				Capana06g003039	Capana01g002764	0.104193																			Capana08g000123	Capana00g004210	0.17034	Capana06g003039	Capana10g001117	0.16807
				Capana06g003039	Capana06g001437	0.104151																			Capana08g000123	Capana02g002275	0.169452	Capana06g003039	Capana09g000171	0.167958
				Capana06g003039	Capana06g000057	0.103949																			Capana08g000123	Capana11g000937	0.168388	Capana06g003039	Capana05g001638	0.167913
				Capana06g003039	Capana00g001380	0.103936																			Capana08g000123	Capana07g002325	0.167988	Capana06g003039	Capana09g000449	0.167798
				Capana06g003039	Capana01g003803	0.103923																			Capana08g000123	Capana01g003619	0.167782	Capana06g003039	Capana02g003246	0.167
				Capana06g003039	Capana06g002471	0.1037																			Capana08g000123	Capana00g004717	0.167	Capana06g003039	Capana03g001311	0.166985
				Capana06g003039	Capana10g001848	0.103618																			Capana08g000123	Capana10g001591	0.166889	Capana06g003039	Capana12g002827	0.166222
				Capana06g003039	Capana00g001152	0.103527																			Capana08g000123	Capana01g001412	0.166832	Capana06g003039	Capana02g002545	0.1661
				Capana06g003039	Capana10g001067	0.103225																			Capana08g000123	Capana00g002852	0.166747	Capana06g003039	Capana09g000355	0.165976
				Capana06g003039	Capana07g002474	0.103172																			Capana08g000123	Capana10g000734	0.166735	Capana06g003039	Capana05g002095	0.165902
				Capana06g003039	Capana12g002755	0.103068																			Capana08g000123	Capana03g002627	0.166588	Capana06g003039	Capana10g000540	0.165692
				Capana06g003039	Capana10g000075	0.102954																			Capana08g000123	Capana12g002548	0.166519	Capana06g003039	Capana01g003030	0.165508
				Capana06g003039	Capana02g002586	0.102952																			Capana08g000123	Capana01g000308	0.165907	Capana06g003039	Capana10g001884	0.165495
				Capana06g003039	Capana11g001365	0.102945																			Capana08g000123	Capana06g001814	0.165682	Capana06g003039	Capana00g001172	0.165473
				Capana06g003039	Capana08g000940	0.102902																			Capana08g000123	Capana08g002289	0.164901	Capana06g003039	Capana05g000836	0.165407
				Capana06g003039	Capana06g002767	0.102885																			Capana08g000123	Capana01g003547	0.164724	Capana06g003039	Capana06g002106	0.1652
				Capana06g003039	Capana00g001670	0.102825																			Capana08g000123	Capana02g001062	0.164128	Capana06g003039	Capana06g003035	0.165176
				Capana06g003039	Capana10g002195	0.102786																			Capana08g000123	Capana03g003071	0.16331	Capana06g003039	Capana11g002205	0.16499
				Capana06g003039	Capana03g001366	0.102765																			Capana08g000123	Capana06g002062	0.162488	Capana06g003039	Capana08g001756	0.164954
				Capana06g003039	Capana05g000164	0.10275																			Capana08g000123	Capana06g000738	0.162376	Capana06g003039	Capana00g000446	0.164699
				Capana06g003039	Capana06g002439	0.102654																			Capana08g000123	Capana08g002291	0.162277	Capana06g003039	Capana05g000333	0.164675
				Capana06g003039	Capana02g003386	0.102411																			Capana08g000123	Capana01g002779	0.162164	Capana06g003039	Capana03g000665	0.16467
				Capana06g003039	Capana01g000849	0.102264																			Capana08g000123	Capana02g003688	0.162163	Capana06g003039	Capana05g002163	0.164527
				Capana06g003039	Capana10g000341	0.102119																			Capana08g000123	Capana06g002051	0.161862	Capana06g003039	Capana07g001122	0.164486
				Capana06g003039	Capana02g001501	0.102054																			Capana08g000123	Capana08g000540	0.161764	Capana06g003039	Capana00g003269	0.164472
				Capana06g003039	Capana11g000011	0.102021																			Capana08g000123	Capana12g002223	0.161673	Capana06g003039	Capana02g001781	0.164425
				Capana06g003039	Capana02g002258	0.101981																			Capana08g000123	Capana03g001798	0.161366	Capana06g003039	Capana03g001273	0.164405
				Capana06g003039	Capana05g000086	0.101943																			Capana08g000123	Capana11g000852	0.161076	Capana06g003039	Capana10g001651	0.164271
				Capana06g003039	Capana03g003279	0.101896																			Capana08g000123	Capana12g001061	0.160859	Capana06g003039	Capana01g004079	0.164271
				Capana06g003039	Capana00g004678	0.101775																			Capana08g000123	Capana11g000907	0.159635	Capana06g003039	Capana03g001623	0.164147
				Capana06g003039	Capana00g002131	0.10176																			Capana08g000123	Capana09g001805	0.159154	Capana06g003039	Capana01g000975	0.164124
				Capana06g003039	Capana10g002194	0.101748																			Capana08g000123	Capana06g002500	0.158785	Capana06g003039	Capana07g001873	0.164073
				Capana06g003039	Capana01g003129	0.101742																			Capana08g000123	Capana09g001086	0.158685	Capana06g003039	Capana08g001531	0.164019
				Capana06g003039	Capana12g000144	0.101607																			Capana08g000123	Capana02g003070	0.158217	Capana06g003039	Capana08g001068	0.163971
				Capana06g003039	Capana09g001388	0.101589																			Capana08g000123	Capana05g002250	0.157664	Capana06g003039	Capana11g000445	0.163848
				Capana06g003039	Capana03g000009	0.101394																			Capana08g000123	Capana04g001996	0.155753	Capana06g003039	Capana00g000874	0.16377
				Capana06g003039	Capana02g000460	0.101251																			Capana08g000123	Capana05g000013	0.155466	Capana06g003039	Capana03g000706	0.163753
				Capana06g003039	Capana02g000014	0.101239																			Capana08g000123	Capana04g000906	0.155037	Capana06g003039	Capana03g000151	0.163656
				Capana06g003039	Capana01g003002	0.101158																			Capana08g000123	Capana00g004428	0.154933	Capana06g003039	Capana06g001517	0.163318
				Capana06g003039	Capana03g000296	0.101106																			Capana08g000123	Capana12g002693	0.15472	Capana06g003039	Capana00g001836	0.163304
				Capana06g003039	Capana01g001035	0.101038																			Capana08g000123	Capana09g001806	0.154595	Capana06g003039	Capana12g002113	0.163133
				Capana06g003039	Capana01g000392	0.101023																			Capana08g000123	Capana07g000043	0.154385	Capana06g003039	Capana08g001080	0.163113
				Capana06g003039	Capana12g000556	0.10095																			Capana08g000123	Capana06g001003	0.154187	Capana06g003039	Capana01g004312	0.163093
				Capana06g003039	Capana01g001040	0.100928																			Capana08g000123	Capana00g001992	0.154176	Capana06g003039	Capana12g002914	0.162635
				Capana06g003039	Capana07g002273	0.10085																			Capana08g000123	Capana09g001337	0.153052	Capana06g003039	Capana09g000568	0.162585
				Capana06g003039	Capana05g000335	0.100789																			Capana08g000123	Capana08g002207	0.151976	Capana06g003039	Capana00g001882	0.162557
				Capana06g003039	Capana06g002524	0.100769																			Capana08g000123	Capana10g001887	0.151483	Capana06g003039	Capana07g002244	0.162399
				Capana06g003039	Capana08g001917	0.100721																			Capana08g000123	Capana08g001491	0.151388	Capana06g003039	Capana09g001535	0.162319
				Capana06g003039	Capana07g002451	0.100699																			Capana08g000123	Capana02g000077	0.149774	Capana06g003039	Capana03g003881	0.162315
				Capana06g003039	Capana02g003577	0.100675																			Capana08g000123	Capana06g001988	0.149665	Capana06g003039	Capana11g001881	0.162176
				Capana06g003039	Capana02g000783	0.100672																			Capana08g000123	Capana04g002132	0.149515	Capana06g003039	Capana02g002467	0.162111
				Capana06g003039	Capana03g001066	0.100587																			Capana08g000123	Capana08g000659	0.149245	Capana06g003039	Capana06g002253	0.162101
				Capana06g003039	Capana10g002318	0.100569																			Capana08g000123	Capana00g001041	0.149234	Capana06g003039	Capana08g001189	0.162021
				Capana06g003039	Capana00g004876	0.100399																			Capana08g000123	Capana02g001191	0.149055	Capana06g003039	Capana02g002587	0.16188
				Capana06g003039	Capana00g003382	0.100331																			Capana08g000123	Capana01g003832	0.149042	Capana06g003039	Capana05g000086	0.161804
				Capana06g003039	Capana01g000500	0.100299																			Capana08g000123	Capana00g004427	0.149036	Capana06g003039	Capana06g000437	0.16173
				Capana06g003039	Capana08g002183	0.100039																			Capana08g000123	Capana02g001930	0.148765	Capana06g003039	Capana07g000855	0.161477
				Capana08g000122	Capana11g002260	0.211027																			Capana08g000123	Capana12g000188	0.14778	Capana06g003039	Capana05g002001	0.161462
				Capana08g000122	Capana00g005106	0.201383																			Capana08g000123	Capana07g000480	0.147566	Capana06g003039	Capana01g000074	0.161402
				Capana08g000122	Capana11g002143	0.196136																			Capana08g000123	Capana06g002546	0.147339	Capana06g003039	Capana05g002476	0.161372
				Capana08g000122	Capana02g000298	0.193369																			Capana08g000123	Capana00g000607	0.14717	Capana06g003039	Capana09g002272	0.161309
				Capana08g000122	Capana04g000236	0.189469																			Capana08g000123	Capana09g001236	0.146804	Capana06g003039	Capana07g000908	0.161021
				Capana08g000122	Capana11g002244	0.189405																			Capana08g000123	Capana10g000959	0.146443	Capana06g003039	Capana12g000234	0.16069
				Capana08g000122	Capana03g002914	0.188537																			Capana08g000123	Capana05g001189	0.146058	Capana06g003039	Capana00g000979	0.160613
				Capana08g000122	Capana01g000612	0.187349																			Capana08g000123	Capana09g001328	0.145988	Capana06g003039	Capana12g000079	0.160542
				Capana08g000122	Capana03g001067	0.18477																			Capana08g000123	Capana05g001343	0.145536	Capana06g003039	Capana10g001974	0.160451
				Capana08g000122	Capana12g002589	0.184508																			Capana08g000123	Capana10g001008	0.145461	Capana06g003039	Capana02g002447	0.160263
				Capana08g000122	Capana00g004721	0.183266																			Capana08g000123	Capana03g001554	0.144401	Capana06g003039	Capana10g002243	0.160131
				Capana08g000122	Capana04g001473	0.182407																			Capana08g000123	Capana07g001112	0.144221	Capana06g003039	Capana06g001136	0.159907
				Capana08g000122	Capana11g001131	0.181144																			Capana08g000123	Capana02g002933	0.143802	Capana06g003039	Capana10g002260	0.159679
				Capana08g000122	Capana07g001122	0.180342																			Capana08g000123	Capana01g003606	0.143802	Capana06g003039	Capana01g000968	0.159658
				Capana08g000122	Capana08g002207	0.179949																			Capana08g000123	Capana03g002946	0.143648	Capana06g003039	Capana08g000050	0.159503
				Capana08g000122	Capana03g004090	0.179758																			Capana08g000123	Capana00g000373	0.143039	Capana06g003039	Capana03g000414	0.159436
				Capana08g000122	Capana01g000290	0.179647																			Capana08g000123	Capana06g000982	0.142905	Capana06g003039	Capana03g001771	0.159339
				Capana08g000122	Capana11g000018	0.179608																			Capana08g000123	Capana08g000858	0.142856	Capana06g003039	Capana02g003521	0.159263
				Capana08g000122	Capana05g000453	0.179016																			Capana08g000123	Capana03g002626	0.142502	Capana06g003039	Capana09g000148	0.158946
				Capana08g000122	Capana02g002590	0.178886																			Capana08g000123	Capana08g001778	0.142372	Capana06g003039	Capana03g002086	0.158894
				Capana08g000122	Capana02g003180	0.178178																			Capana08g000123	Capana03g002254	0.142222	Capana06g003039	Capana02g002151	0.158739
				Capana08g000122	Capana00g002076	0.178125																			Capana08g000123	Capana10g001650	0.14212	Capana06g003039	Capana03g001186	0.158651
				Capana08g000122	Capana02g003404	0.178106																			Capana08g000123	Capana00g002767	0.142007	Capana06g003039	Capana12g001281	0.158648
				Capana08g000122	Capana07g002450	0.178006																			Capana08g000123	Capana03g000130	0.141232	Capana06g003039	Capana10g001656	0.158543
				Capana08g000122	Capana01g002779	0.176192																			Capana08g000123	Capana11g002076	0.141131	Capana06g003039	Capana04g000154	0.158493
				Capana08g000122	Capana01g004397	0.176164																			Capana08g000123	Capana03g001503	0.141081	Capana06g003039	Capana04g002355	0.158226
				Capana08g000122	Capana07g000966	0.17595																			Capana08g000123	Capana08g002775	0.140763	Capana06g003039	Capana05g002484	0.158212
				Capana08g000122	Capana08g001244	0.175232																			Capana08g000123	Capana01g003671	0.140657	Capana06g003039	Capana01g003257	0.158199
				Capana08g000122	Capana01g001320	0.174983																			Capana08g000123	Capana01g003558	0.140375	Capana06g003039	Capana03g001532	0.157882
				Capana08g000122	Capana03g002202	0.17485																			Capana08g000123	Capana11g002075	0.140242	Capana06g003039	Capana05g002289	0.157577
				Capana08g000122	Capana04g000849	0.17413																			Capana08g000123	Capana09g001726	0.14021	Capana06g003039	Capana02g002829	0.15744
				Capana08g000122	Capana01g001963	0.173837																			Capana08g000123	Capana04g000254	0.139914	Capana06g003039	Capana06g002434	0.156914
				Capana08g000122	Capana00g002075	0.173572																			Capana08g000123	Capana00g002483	0.139799	Capana06g003039	Capana02g003037	0.156594
				Capana08g000122	Capana05g002415	0.172736																			Capana08g000123	Capana02g000972	0.139148	Capana06g003039	Capana07g000493	0.156564
				Capana08g000122	Capana06g001045	0.172695																			Capana08g000123	Capana12g001011	0.139074	Capana06g003039	Capana03g002161	0.156468
				Capana08g000122	Capana04g000669	0.17254																			Capana08g000123	Capana08g000388	0.138869	Capana06g003039	Capana02g003156	0.15645
				Capana08g000122	Capana08g001359	0.172517																			Capana08g000123	Capana08g001192	0.138792	Capana06g003039	Capana03g004390	0.156178
				Capana08g000122	Capana04g001871	0.170942																			Capana08g000123	Capana04g000544	0.138563	Capana06g003039	Capana04g000622	0.156159
				Capana08g000122	Capana02g002628	0.170612																			Capana08g000123	Capana07g000888	0.138483	Capana06g003039	Capana07g001101	0.156128
				Capana08g000122	Capana12g002473	0.170571																			Capana08g000123	Capana06g000159	0.137572	Capana06g003039	Capana00g002968	0.156084
				Capana08g000122	Capana01g001212	0.170342																			Capana08g000123	Capana00g004497	0.137432	Capana06g003039	Capana08g001261	0.156042
				Capana08g000122	Capana11g002155	0.170179																			Capana08g000123	Capana09g000526	0.136494	Capana06g003039	Capana02g002499	0.15604
				Capana08g000122	Capana08g000428	0.169961																			Capana08g000123	Capana08g002459	0.136463	Capana06g003039	Capana02g001916	0.156015
				Capana08g000122	Capana06g001172	0.169733																			Capana08g000123	Capana04g001169	0.136321	Capana06g003039	Capana00g001755	0.155936
				Capana08g000122	Capana10g001192	0.169539																			Capana08g000123	Capana08g000124	0.13621	Capana06g003039	Capana06g002841	0.155929
				Capana08g000122	Capana08g002506	0.169385																			Capana08g000123	Capana01g001165	0.135922	Capana06g003039	Capana03g002043	0.155885
				Capana08g000122	Capana11g000472	0.169376																			Capana08g000123	Capana08g002228	0.135897	Capana06g003039	Capana05g000152	0.155786
				Capana08g000122	Capana01g001225	0.169264																			Capana08g000123	Capana03g002867	0.135488	Capana06g003039	Capana07g002135	0.155471
				Capana08g000122	Capana01g004080	0.169204																			Capana08g000123	Capana04g000545	0.135423	Capana06g003039	Capana10g001192	0.155332
				Capana08g000122	Capana04g001580	0.169028																			Capana08g000123	Capana01g001193	0.135331	Capana06g003039	Capana09g001446	0.155084
				Capana08g000122	Capana01g002169	0.168808																			Capana08g000123	Capana03g001918	0.135057	Capana06g003039	Capana01g002885	0.154743
				Capana08g000122	Capana12g001442	0.168599																			Capana08g000123	Capana01g000740	0.134914	Capana06g003039	Capana06g001477	0.154634
				Capana08g000122	Capana00g000820	0.168102																			Capana08g000123	Capana00g004147	0.134453	Capana06g003039	Capana02g002812	0.154373
				Capana08g000122	Capana05g002378	0.167643																			Capana08g000123	Capana12g001887	0.133827	Capana06g003039	Capana06g000721	0.154106
				Capana08g000122	Capana01g003620	0.167491																			Capana08g000123	Capana06g003028	0.133794	Capana06g003039	Capana12g000233	0.154047
				Capana08g000122	Capana00g000483	0.167083																			Capana08g000123	Capana07g000123	0.133288	Capana06g003039	Capana04g000055	0.154026
				Capana08g000122	Capana09g001992	0.167002																			Capana08g000123	Capana09g001885	0.13325	Capana06g003039	Capana03g004274	0.153894
				Capana08g000122	Capana09g002271	0.166936																			Capana08g000123	Capana05g002174	0.133223	Capana06g003039	Capana03g003804	0.153808
				Capana08g000122	Capana01g002748	0.16642																			Capana08g000123	Capana12g002280	0.133037	Capana06g003039	Capana04g002412	0.153735
				Capana08g000122	Capana08g000314	0.166244																			Capana08g000123	Capana00g000790	0.132834	Capana06g003039	Capana00g002737	0.153665
				Capana08g000122	Capana07g001996	0.165994																			Capana08g000123	Capana00g004426	0.132566	Capana06g003039	Capana03g000598	0.153498
				Capana08g000122	Capana01g001409	0.165781																			Capana08g000123	Capana06g002247	0.132345	Capana06g003039	Capana12g001774	0.153435
				Capana08g000122	Capana00g002928	0.165559																			Capana08g000123	Capana11g000935	0.132171	Capana06g003039	Capana06g003071	0.153359
				Capana08g000122	Capana06g000966	0.165548																			Capana08g000123	Capana10g001575	0.131644	Capana06g003039	Capana04g001233	0.153325
				Capana08g000122	Capana02g001980	0.165454																			Capana08g000123	Capana12g000714	0.130893	Capana06g003039	Capana06g002682	0.153307
				Capana08g000122	Capana06g000837	0.165182																			Capana08g000123	Capana01g000345	0.130439	Capana06g003039	Capana02g003251	0.153301
				Capana08g000122	Capana03g003025	0.16502																			Capana08g000123	Capana06g001375	0.130417	Capana06g003039	Capana00g003772	0.153241
				Capana08g000122	Capana01g000006	0.164516																			Capana08g000123	Capana07g000915	0.130121	Capana06g003039	Capana11g000472	0.153001
				Capana08g000122	Capana03g001029	0.164462																			Capana08g000123	Capana10g001576	0.130078	Capana06g003039	Capana04g000095	0.152895
				Capana08g000122	Capana03g002682	0.163959																			Capana08g000123	Capana00g003865	0.129758	Capana06g003039	Capana04g000486	0.152628
				Capana08g000122	Capana00g002228	0.163089																			Capana08g000123	Capana01g000236	0.129551	Capana06g003039	Capana02g002748	0.152545
				Capana08g000122	Capana06g001678	0.162396																			Capana08g000123	Capana01g003833	0.12948	Capana06g003039	Capana07g001524	0.152455
				Capana08g000122	Capana00g001541	0.162297																			Capana08g000123	Capana01g003707	0.129035	Capana06g003039	Capana02g002738	0.152198
				Capana08g000122	Capana12g000231	0.16218																			Capana08g000123	Capana01g003703	0.128938	Capana06g003039	Capana12g000238	0.151884
				Capana08g000122	Capana06g001046	0.161477																			Capana08g000123	Capana03g001416	0.128595	Capana06g003039	Capana02g002824	0.151867
				Capana08g000122	Capana08g002338	0.161452																			Capana08g000123	Capana02g003678	0.128295	Capana06g003039	Capana01g002270	0.151714
				Capana08g000122	Capana01g001714	0.16126																			Capana08g000123	Capana10g002050	0.128181	Capana06g003039	Capana02g002883	0.151539
				Capana08g000122	Capana07g002475	0.160751																			Capana08g000123	Capana00g004236	0.127955	Capana06g003039	Capana07g002223	0.151484
				Capana08g000122	Capana03g000014	0.160669																			Capana08g000123	Capana09g000997	0.127807	Capana06g003039	Capana08g002095	0.15142
				Capana08g000122	Capana03g000854	0.160117																			Capana08g000123	Capana08g000658	0.127554	Capana06g003039	Capana11g002244	0.15139
				Capana08g000122	Capana01g000411	0.159554																			Capana08g000123	Capana10g001744	0.127377	Capana06g003039	Capana01g001488	0.151318
				Capana08g000122	Capana08g001774	0.159465																			Capana08g000123	Capana02g000503	0.126981	Capana06g003039	Capana02g000916	0.151222
				Capana08g000122	Capana04g001620	0.159353																			Capana08g000123	Capana08g000655	0.126514	Capana06g003039	Capana07g002009	0.151218
				Capana08g000122	Capana08g001178	0.159228																			Capana08g000123	Capana03g002836	0.126451	Capana06g003039	Capana00g004918	0.151035
				Capana08g000122	Capana03g003026	0.158867																			Capana08g000123	Capana11g000631	0.126159	Capana06g003039	Capana03g002288	0.150894
				Capana08g000122	Capana03g003732	0.158784																			Capana08g000123	Capana04g001612	0.126135	Capana06g003039	Capana00g001526	0.150803
				Capana08g000122	Capana08g001796	0.158724																			Capana08g000123	Capana03g003542	0.126058	Capana06g003039	Capana06g000461	0.150751
				Capana08g000122	Capana01g003073	0.158634																			Capana08g000123	Capana04g001473	0.125814	Capana06g003039	Capana00g003791	0.150716
				Capana08g000122	Capana11g000551	0.15844																			Capana08g000123	Capana03g003088	0.125651	Capana06g003039	Capana06g001293	0.150657
				Capana08g000122	Capana09g000214	0.158425																			Capana08g000123	Capana02g003232	0.12543	Capana06g003039	Capana00g002790	0.150647
				Capana08g000122	Capana03g002025	0.158419																			Capana08g000123	Capana00g001165	0.124832	Capana06g003039	Capana06g002399	0.150463
				Capana08g000122	Capana00g002273	0.158264																			Capana08g000123	Capana01g003138	0.124417	Capana06g003039	Capana04g000256	0.15037
				Capana08g000122	Capana03g001938	0.157898																			Capana08g000123	Capana10g002447	0.124349	Capana06g003039	Capana12g001145	0.15037
				Capana08g000122	Capana05g000361	0.157814																			Capana08g000123	Capana08g001386	0.124231	Capana06g003039	Capana01g001687	0.150165
				Capana08g000122	Capana02g001501	0.157648																			Capana08g000123	Capana04g001553	0.124122	Capana06g003039	Capana09g000108	0.150164
				Capana08g000122	Capana04g001418	0.157305																			Capana08g000123	Capana08g002825	0.123791	Capana06g003039	Capana02g000131	0.150129
				Capana08g000122	Capana00g004015	0.157204																			Capana08g000123	Capana03g002019	0.123521	Capana06g003039	Capana03g001066	0.150011
				Capana08g000122	Capana00g001489	0.155655																			Capana08g000123	Capana03g004552	0.123481	Capana06g003039	Capana09g000075	0.149875
				Capana08g000122	Capana06g002062	0.155439																			Capana08g000123	Capana00g001309	0.12338	Capana06g003039	Capana12g000599	0.149734
				Capana08g000122	Capana08g000662	0.155347																			Capana08g000123	Capana01g000004	0.123174	Capana06g003039	Capana07g001022	0.149666
				Capana08g000122	Capana04g000259	0.155225																			Capana08g000123	Capana01g000705	0.122827	Capana06g003039	Capana03g000077	0.149659
				Capana08g000122	Capana01g003557	0.155174																			Capana08g000123	Capana06g000184	0.122794	Capana06g003039	Capana02g000357	0.149634
				Capana08g000122	Capana07g000907	0.154943																			Capana08g000123	Capana05g001512	0.122757	Capana06g003039	Capana10g000027	0.149526
				Capana08g000122	Capana02g001199	0.15427																			Capana08g000123	Capana03g001895	0.12273	Capana06g003039	Capana00g003014	0.149458
				Capana08g000122	Capana03g000485	0.154102																			Capana08g000123	Capana04g000661	0.122578	Capana06g003039	Capana03g003156	0.149452
				Capana08g000122	Capana09g002345	0.153974																			Capana08g000123	Capana02g003438	0.122485	Capana06g003039	Capana08g001766	0.149435
				Capana08g000122	Capana08g000903	0.153709																			Capana08g000123	Capana04g002162	0.122385	Capana06g003039	Capana12g000476	0.149391
				Capana08g000122	Capana07g001693	0.153419																			Capana08g000123	Capana06g002069	0.122108	Capana06g003039	Capana02g000866	0.149349
				Capana08g000122	Capana09g001399	0.153386																			Capana08g000123	Capana01g002268	0.122065	Capana06g003039	Capana05g000849	0.149249
				Capana08g000122	Capana08g002801	0.153245																			Capana08g000123	Capana01g000772	0.12187	Capana06g003039	Capana09g002389	0.149172
				Capana08g000122	Capana01g001436	0.153019																			Capana08g000123	Capana03g003239	0.121161	Capana06g003039	Capana12g001031	0.149118
				Capana08g000122	Capana11g001546	0.152619																			Capana08g000123	Capana11g001317	0.120385	Capana06g003039	Capana10g002416	0.149109
				Capana08g000122	Capana05g001658	0.152503																			Capana08g000123	Capana07g001756	0.119719	Capana06g003039	Capana05g000745	0.149105
				Capana08g000122	Capana00g002547	0.152189																			Capana08g000123	Capana12g001675	0.119513	Capana06g003039	Capana11g001487	0.148924
				Capana08g000122	Capana02g000400	0.152126																			Capana08g000123	Capana04g000498	0.119413	Capana06g003039	Capana00g004903	0.148771
				Capana08g000122	Capana00g003980	0.152061																			Capana08g000123	Capana07g000585	0.119357	Capana06g003039	Capana08g002446	0.148698
				Capana08g000122	Capana05g001828	0.151932																			Capana08g000123	Capana02g003067	0.119296	Capana06g003039	Capana04g000431	0.148424
				Capana08g000122	Capana04g000385	0.151794																			Capana08g000123	Capana04g000234	0.119031	Capana06g003039	Capana01g003914	0.148423
				Capana08g000122	Capana00g004595	0.151661																			Capana08g000123	Capana08g000279	0.118819	Capana06g003039	Capana11g001934	0.148423
				Capana08g000122	Capana03g003661	0.151645																			Capana08g000123	Capana10g001921	0.118576	Capana06g003039	Capana02g001314	0.14836
				Capana08g000122	Capana00g003829	0.151362																			Capana08g000123	Capana11g002368	0.118395	Capana06g003039	Capana02g003092	0.148311
				Capana08g000122	Capana12g000699	0.15123																			Capana08g000123	Capana00g003278	0.118343	Capana06g003039	Capana04g001935	0.148211
				Capana08g000122	Capana08g000071	0.151151																			Capana08g000123	Capana01g000343	0.11831	Capana06g003039	Capana04g001279	0.148177
				Capana08g000122	Capana05g002470	0.151088																			Capana08g000123	Capana00g004973	0.118142	Capana06g003039	Capana01g000887	0.148038
				Capana08g000122	Capana02g003094	0.151086																			Capana08g000123	Capana00g000286	0.117729	Capana06g003039	Capana04g001480	0.147874
				Capana08g000122	Capana03g001422	0.151078																			Capana08g000123	Capana08g001186	0.117651	Capana06g003039	Capana09g001124	0.147841
				Capana08g000122	Capana02g001500	0.150994																			Capana08g000123	Capana05g001112	0.117608	Capana06g003039	Capana00g002952	0.147784
				Capana08g000122	Capana06g000720	0.150973																			Capana08g000123	Capana07g001113	0.116905	Capana06g003039	Capana03g001447	0.147487
				Capana08g000122	Capana10g000189	0.150247																			Capana08g000123	Capana00g004849	0.116761	Capana06g003039	Capana00g001659	0.147439
				Capana08g000122	Capana08g000235	0.149907																			Capana08g000123	Capana02g002421	0.116718	Capana06g003039	Capana08g002316	0.147416
				Capana08g000122	Capana01g000075	0.149614																			Capana08g000123	Capana00g001480	0.116454	Capana06g003039	Capana02g003109	0.147209
				Capana08g000122	Capana00g002131	0.149588																			Capana08g000123	Capana11g000684	0.116196	Capana06g003039	Capana00g002265	0.147087
				Capana08g000122	Capana07g002433	0.14948																			Capana08g000123	Capana04g002812	0.11619	Capana06g003039	Capana03g000435	0.146982
				Capana08g000122	Capana07g000830	0.149253																			Capana08g000123	Capana02g002023	0.116098	Capana06g003039	Capana01g003803	0.146508
				Capana08g000122	Capana05g000426	0.149112																			Capana08g000123	Capana08g001531	0.115953	Capana06g003039	Capana05g002159	0.146445
				Capana08g000122	Capana11g000971	0.149039																			Capana08g000123	Capana12g002324	0.115924	Capana06g003039	Capana02g000718	0.146185
				Capana08g000122	Capana07g001312	0.148181																			Capana08g000123	Capana09g000951	0.115903	Capana06g003039	Capana04g000163	0.146161
				Capana08g000122	Capana04g001207	0.147982																			Capana08g000123	Capana01g003515	0.115726	Capana06g003039	Capana05g001608	0.146017
				Capana08g000122	Capana00g004439	0.147834																			Capana08g000123	Capana02g000428	0.115673	Capana06g003039	Capana03g001669	0.146013
				Capana08g000122	Capana11g000907	0.147136																			Capana08g000123	Capana02g002447	0.115548	Capana06g003039	Capana02g001630	0.145975
				Capana08g000122	Capana05g001083	0.147077																			Capana08g000123	Capana02g003233	0.115352	Capana06g003039	Capana12g000232	0.145971
				Capana08g000122	Capana04g000997	0.146656																			Capana08g000123	Capana12g000996	0.115012	Capana06g003039	Capana03g003003	0.145939
				Capana08g000122	Capana03g000011	0.146641																			Capana08g000123	Capana00g001991	0.114836	Capana06g003039	Capana08g001392	0.145869
				Capana08g000122	Capana11g001015	0.146381																			Capana08g000123	Capana01g000290	0.114223	Capana06g003039	Capana09g000047	0.145773
				Capana08g000122	Capana05g002163	0.146381																			Capana08g000123	Capana12g001463	0.114008	Capana06g003039	Capana01g003162	0.145623
				Capana08g000122	Capana07g000840	0.145646																			Capana08g000123	Capana00g003870	0.113899	Capana06g003039	Capana11g001434	0.145543
				Capana08g000122	Capana02g001236	0.145427																			Capana08g000123	Capana05g001118	0.113698	Capana06g003039	Capana12g000445	0.145358
				Capana08g000122	Capana04g000042	0.145379																			Capana08g000123	Capana00g001173	0.113487	Capana06g003039	Capana09g002358	0.144951
				Capana08g000122	Capana06g001607	0.145362																			Capana08g000123	Capana01g003413	0.113457	Capana06g003039	Capana03g003076	0.144882
				Capana08g000122	Capana11g001660	0.14493																			Capana08g000123	Capana02g001385	0.11338	Capana06g003039	Capana00g001591	0.144855
				Capana08g000122	Capana07g001045	0.14485																			Capana08g000123	Capana03g003583	0.113348	Capana06g003039	Capana03g003168	0.144461
				Capana08g000122	Capana01g004389	0.144773																			Capana08g000123	Capana09g002271	0.113321	Capana06g003039	Capana08g001769	0.144452
				Capana08g000122	Capana07g000824	0.144111																			Capana08g000123	Capana00g004004	0.11314	Capana06g003039	Capana03g003994	0.144323
				Capana08g000122	Capana00g001213	0.143862																			Capana08g000123	Capana08g002696	0.112913	Capana06g003039	Capana02g001157	0.144228
				Capana08g000122	Capana08g001296	0.143375																			Capana08g000123	Capana06g003052	0.112401	Capana06g003039	Capana03g001585	0.144129
				Capana08g000122	Capana11g000110	0.143096																			Capana08g000123	Capana02g002464	0.112336	Capana06g003039	Capana02g003327	0.1441
				Capana08g000122	Capana09g002324	0.142571																			Capana08g000123	Capana07g000698	0.11214	Capana06g003039	Capana02g003448	0.143971
				Capana08g000122	Capana00g001624	0.142539																			Capana08g000123	Capana05g000574	0.112019	Capana06g003039	Capana07g001520	0.143903
				Capana08g000122	Capana11g002108	0.142278																			Capana08g000123	Capana10g000699	0.111934	Capana06g003039	Capana00g001364	0.143854
				Capana08g000122	Capana04g002829	0.141736																			Capana08g000123	Capana00g001525	0.111931	Capana06g003039	Capana07g001119	0.143817
				Capana08g000122	Capana01g001450	0.141679																			Capana08g000123	Capana00g002614	0.11185	Capana06g003039	Capana02g002392	0.143784
				Capana08g000122	Capana06g002516	0.141605																			Capana08g000123	Capana11g000572	0.111455	Capana06g003039	Capana11g001463	0.143729
				Capana08g000122	Capana05g001426	0.141498																			Capana08g000123	Capana04g001048	0.111349	Capana06g003039	Capana01g000050	0.143504
				Capana08g000122	Capana04g001089	0.141394																			Capana08g000123	Capana04g001232	0.111333	Capana06g003039	Capana05g001606	0.143302
				Capana08g000122	Capana02g000255	0.141293																			Capana08g000123	Capana03g004095	0.110726	Capana06g003039	Capana06g003063	0.143201
				Capana08g000122	Capana04g001380	0.141002																			Capana08g000123	Capana10g000473	0.110564	Capana06g003039	Capana00g004780	0.143097
				Capana08g000122	Capana01g000148	0.140786																			Capana08g000123	Capana03g000071	0.110423	Capana06g003039	Capana08g000819	0.143016
				Capana08g000122	Capana01g001412	0.140681																			Capana08g000123	Capana10g000955	0.110294	Capana06g003039	Capana01g000351	0.142965
				Capana08g000122	Capana01g002903	0.140467																			Capana08g000123	Capana08g001476	0.11022	Capana06g003039	Capana07g002125	0.142848
				Capana08g000122	Capana06g001396	0.140411																			Capana08g000123	Capana09g002032	0.110107	Capana06g003039	Capana08g000570	0.142744
				Capana08g000122	Capana06g000921	0.140206																			Capana08g000123	Capana01g003109	0.110096	Capana06g003039	Capana06g001128	0.142435
				Capana08g000122	Capana00g002216	0.139482																			Capana08g000123	Capana01g002157	0.109987	Capana06g003039	Capana02g001983	0.142416
				Capana08g000122	Capana11g001480	0.139475																			Capana08g000123	Capana01g003133	0.109947	Capana06g003039	Capana10g001552	0.14229
				Capana08g000122	Capana09g000443	0.139256																			Capana08g000123	Capana04g000842	0.109793	Capana06g003039	Capana08g001183	0.142235
				Capana08g000122	Capana09g002306	0.139214																			Capana08g000123	Capana09g000363	0.10967	Capana06g003039	Capana08g002129	0.142114
				Capana08g000122	Capana03g001774	0.1392																			Capana08g000123	Capana12g001994	0.109586	Capana06g003039	Capana11g000674	0.142109
				Capana08g000122	Capana08g002854	0.138951																			Capana08g000123	Capana00g002294	0.109572	Capana06g003039	Capana03g004475	0.142038
				Capana08g000122	Capana11g001365	0.138787																			Capana08g000123	Capana03g001302	0.109569	Capana06g003039	Capana06g000291	0.141994
				Capana08g000122	Capana07g000670	0.138515																			Capana08g000123	Capana02g000927	0.10954	Capana06g003039	Capana10g001104	0.141902
				Capana08g000122	Capana02g003029	0.138453																			Capana08g000123	Capana06g002566	0.109131	Capana06g003039	Capana10g002429	0.141791
				Capana08g000122	Capana05g001862	0.138121																			Capana08g000123	Capana02g001060	0.108766	Capana06g003039	Capana05g000953	0.141775
				Capana08g000122	Capana05g001461	0.137832																			Capana08g000123	Capana07g000148	0.108688	Capana06g003039	Capana12g000348	0.141738
				Capana08g000122	Capana06g000986	0.137784																			Capana08g000123	Capana08g000037	0.108594	Capana06g003039	Capana12g002884	0.141727
				Capana08g000122	Capana02g000460	0.137314																			Capana08g000123	Capana06g002063	0.108118	Capana06g003039	Capana10g000422	0.141619
				Capana08g000122	Capana00g001394	0.137284																			Capana08g000123	Capana08g001073	0.107964	Capana06g003039	Capana02g001144	0.141505
				Capana08g000122	Capana04g002572	0.136542																			Capana08g000123	Capana02g003005	0.107384	Capana06g003039	Capana06g000982	0.141468
				Capana08g000122	Capana03g001312	0.136427																			Capana08g000123	Capana02g003204	0.107218	Capana06g003039	Capana09g000074	0.141306
				Capana08g000122	Capana03g001098	0.136224																			Capana08g000123	Capana03g004356	0.106774	Capana06g003039	Capana04g002852	0.141202
				Capana08g000122	Capana08g000070	0.136007																			Capana08g000123	Capana10g000053	0.106709	Capana06g003039	Capana03g000783	0.14101
				Capana08g000122	Capana00g004999	0.136006																			Capana08g000123	Capana00g001974	0.106456	Capana06g003039	Capana03g004279	0.140867
				Capana08g000122	Capana09g001071	0.135776																			Capana08g000123	Capana04g001935	0.106429	Capana06g003039	Capana11g002323	0.140848
				Capana08g000122	Capana12g002313	0.135468																			Capana08g000123	Capana03g002752	0.106188	Capana06g003039	Capana00g003846	0.140758
				Capana08g000122	Capana04g001869	0.135234																			Capana08g000123	Capana12g001730	0.106039	Capana06g003039	Capana11g002340	0.140731
				Capana08g000122	Capana05g000078	0.135163																			Capana08g000123	Capana00g002709	0.106031	Capana06g003039	Capana08g000685	0.140575
				Capana08g000122	Capana04g002318	0.135067																			Capana08g000123	Capana07g000916	0.105949	Capana06g003039	Capana04g000924	0.140498
				Capana08g000122	Capana00g001884	0.135003																			Capana08g000123	Capana03g002676	0.105932	Capana06g003039	Capana02g001985	0.140387
				Capana08g000122	Capana06g000184	0.134994																			Capana08g000123	Capana02g002905	0.105861	Capana06g003039	Capana05g002269	0.140384
				Capana08g000122	Capana07g001752	0.134968																			Capana08g000123	Capana03g002824	0.105752	Capana06g003039	Capana09g002378	0.14038
				Capana08g000122	Capana05g001515	0.134941																			Capana08g000123	Capana06g003024	0.105732	Capana06g003039	Capana02g001007	0.140049
				Capana08g000122	Capana00g003762	0.134695																			Capana08g000123	Capana12g000108	0.105721	Capana06g003039	Capana02g002085	0.139996
				Capana08g000122	Capana06g000543	0.134587																			Capana08g000123	Capana08g000300	0.105716	Capana06g003039	Capana03g000723	0.139982
				Capana08g000122	Capana03g000808	0.134366																			Capana08g000123	Capana03g003462	0.105708	Capana06g003039	Capana12g000235	0.139863
				Capana08g000122	Capana01g003120	0.134134																			Capana08g000123	Capana05g000427	0.105673	Capana06g003039	Capana12g000869	0.139774
				Capana08g000122	Capana00g000538	0.133956																			Capana08g000123	Capana04g000377	0.105641	Capana06g003039	Capana03g000808	0.139774
				Capana08g000122	Capana12g000081	0.133728																			Capana08g000123	Capana09g002078	0.10549	Capana06g003039	Capana02g002316	0.139653
				Capana08g000122	Capana01g003242	0.133568																			Capana08g000123	Capana01g001212	0.105456	Capana06g003039	Capana12g001220	0.139553
				Capana08g000122	Capana03g000248	0.133421																			Capana08g000123	Capana10g000733	0.105263	Capana06g003039	Capana09g001489	0.13955
[truncated: 1,614 more rows]
